# Supplementary material for: Interaction of genetic variants and methylation in transcript-level expression regulation in Alzheimer’s disease by multi-omics data analysis
Source: BMC Genomics. 2025 Feb 20;26:170. doi: 10.1186/s12864-025-11362-x (PMC11844006; doi:10.1186/s12864-025-11362-x)
Supplement: Supplementary file 1 — Supplementary Material 1 [file 12864_2025_11362_MOESM1_ESM.xlsx]

## Sheet: Supplementary Table S1
Table S1. Demographics of analyzed AD samples
	ROSMAP	ROSMAP		MSBB (replication set)
Region	DLPFCa	DLPFCa		PHGb
Disease status	AD	Controls		AD
# of samples (Male/Female)	361 (128/233)	133 (52/81)		121 (34/66)
mean of age at death	86.86	84.35		84.55
mean of post mortem interval	7.336	7.1		-
# of each Braak stage	1: 16 2: 23 3: 91 4: 131 5: 95 6: 5	0: 6 1: 30 2: 22 3: 53 4: 22		1: 6 2: 9 3: 14 4: 10 5: 20 6: 52
Ethnicity	White	White		White
a DLPFC. Dorsolateral prefrontal cortex b PHG. Parahippocampal gyrus

## Sheet: Supplementary Table S2
Table S2. Significant associations of transcript expression with SNP and methylation interaction
GeneID	EnsemblID	TXID	p of interaction		SNPs						Methylations			Transcript expression of AD with reference allelea		Transcript expression of AD with alternative alleleb
					rsid	Chr	Position	Ref	Alt		Probe id	Position		Low methylated group	High methylated group	Low methylated group	High methylated group
PDIK1L	ENSG00000175087	ENST00000444713	5.6e-06		rs55960411	chr1	26437741	G	C		cg27547812	26437414		0.119	0.083	0.119	0.14
GSTM2	ENSG00000213366	ENST00000369831	5.5e-07		rs530021	chr1	110210780	C	G		cg20676696	110210444		0.04	2.486	0.891	0.861
GAS5	ENSG00000234741	ENST00000421068	1.4e-06		rs55829688	chr1	173837306	T	C		cg13489958	173837191		0.249	0.336	0.299	0.223
C2orf42	ENSG00000115998	ENST00000428010	1.1e-06		rs72902427	chr2	70418039	T	G		cg23280983	70418262		0.282	0.241	0.399	0.56
FNBP1P1	ENSG00000257800	ENST00000551203	1.7e-06		rs6731282	chr2	74346776	T	C		cg20260610	74347274		1.044	0.767	0.844	1.003
THNSL2	ENSG00000144115	ENST00000324166	5.8e-06		rs11293189	chr2	88469687	G	A		cg24977027	88469347		0.474	0.461	0.899	0.563
GLI2	ENSG00000074047	ENST00000361492	5.3e-06		rs112252195	chr2	121553396	C	T		cg23681112	121554926		0.476	0.439	0.173	0.467
LIMS2	ENSG00000072163	ENST00000410038	1.9e-06		rs62161993	chr2	128405642	C	T		cg03462943	128407068		0.186	0.227	1.235	2.411
PHOSPHO2	ENSG00000144362	ENST00000359744	3.5e-06		rs116851363	chr2	170550155	G	C		cg08266945	170550881		0.713	0.696	0.493	0.983
PHOSPHO2	ENSG00000144362	ENST00000359744	7.3e-06		rs116851363	chr2	170550155	G	C		cg11935317	170551099		0.721	0.685	0.48	1.108
LINC01107	ENSG00000225493	ENST00000446979	3.3e-06		rs201999040	chr2	239464301	G	A		cg20382154	239463716		0.028	0.033	0.067	0.034
PAX8-AS1	ENSG00000189223	ENST00000333145	9.8e-07		rs4849181	chr2	113991970	A	G		cg07772999	113993052		3.147	1.32	2.115	0.561
PAX8-AS1	ENSG00000189223	ENST00000333145	3.2e-07		rs4849181	chr2	113991970	A	G		cg11763394	113992921		3.166	1.305	2.217	0.585
PAX8-AS1	ENSG00000189223	ENST00000333145	3.9e-07		rs4849181	chr2	113991970	A	G		cg21550016	113992930		3.118	1.215	2.054	0.497
PAX8-AS1	ENSG00000189223	ENST00000422956	7.1e-06		rs4849181	chr2	113991970	A	G		cg11763394	113992921		0.313	0.12	0.214	0.065
PAX8-AS1	ENSG00000189223	ENST00000437551	3.7e-10		rs4849181	chr2	113991970	A	G		cg07772999	113993052		1.025	0.385	0.629	0.198
PAX8-AS1	ENSG00000189223	ENST00000437551	8.2e-12		rs4849181	chr2	113991970	A	G		cg11763394	113992921		1.032	0.381	0.643	0.214
PAX8-AS1	ENSG00000189223	ENST00000437551	1.9e-07		rs4849181	chr2	113991970	A	G		cg12889195	113992843		1.071	0.453	0.672	0.257
PAX8-AS1	ENSG00000189223	ENST00000437551	7.8e-12		rs4849181	chr2	113991970	A	G		cg21550016	113992930		1.016	0.341	0.612	0.18
PAX8-AS1	ENSG00000189223	ENST00000437551	2.8e-06		rs4849182	chr2	113992201	G	A		cg07772999	113993052		0.935	0.332	0.642	0.174
PAX8-AS1	ENSG00000189223	ENST00000437551	2.4e-06		rs4849182	chr2	113992201	G	A		cg11763394	113992921		0.949	0.341	0.657	0.187
PAX8-AS1	ENSG00000189223	ENST00000437551	1.3e-06		rs4849182	chr2	113992201	G	A		cg21550016	113992930		0.925	0.3	0.62	0.157
PAX8-AS1	ENSG00000189223	ENST00000333145	8.9e-06		rs4849183	chr2	113992374	G	C		cg07772999	113993052		3.32	1.261	2.346	0.628
PAX8-AS1	ENSG00000189223	ENST00000333145	2.6e-06		rs4849183	chr2	113992374	G	C		cg11763394	113992921		3.353	1.238	2.428	0.646
PAX8-AS1	ENSG00000189223	ENST00000333145	2.1e-06		rs4849183	chr2	113992374	G	C		cg21550016	113992930		3.266	0.99	2.288	0.574
PAX8-AS1	ENSG00000189223	ENST00000437551	5.5e-06		rs4849183	chr2	113992374	G	C		cg11763394	113992921		1.077	0.376	0.746	0.228
PAX8-AS1	ENSG00000189223	ENST00000437551	1.5e-06		rs4849183	chr2	113992374	G	C		cg21550016	113992930		1.05	0.277	0.712	0.198
IL1RAP	ENSG00000196083	ENST00000072516	6.5e-08		rs73058141	chr3	190231594	T	G		cg24004745	190231805		0.361	0.368	0.335	0.839
HOPX	ENSG00000171476	ENST00000317745	5.3e-06		rs6857396	chr4	57524124	T	C		cg25948037	57522988		6.782	10.976	14.342	12.924
NKD2	ENSG00000145506	ENST00000274150	2e-07		rs3810856	chr5	1007628	T	C		cg02345266	1008964		0.353	0.288	0.217	0.551
ZCCHC9	ENSG00000131732	ENST00000438268	7e-06		rs2291942	chr5	80597363	T	C		cg01036296	80597395		0.139	0.296	0.213	0.147
HLA-K	ENSG00000230795	ENST00000430151	3.4e-08		rs1611432	chr6	29893501	A	T		cg20464195	29894248		0.725	0.476	0.281	0.365
HLA-K	ENSG00000230795	ENST00000430151	3.5e-06		rs1611432	chr6	29893501	A	T		cg23237314	29894197		0.673	0.499	0.32	0.352
HLA-K	ENSG00000230795	ENST00000430151	1.8e-08		rs9259823	chr6	29894152	C	A		cg20464195	29894248		0.251	0.365	1.247	0.437
HLA-K	ENSG00000230795	ENST00000430151	4.6e-06		rs9259823	chr6	29894152	C	A		cg23237314	29894197		0.285	0.363	0.691	0.458
HLA-A	ENSG00000206503	ENST00000496081	3.2e-06		rs28749142	chr6	29909279	T	A		cg23489273	29910292		2.634	2.377	1.671	1.945
ZNRD1	ENSG00000066379	ENST00000376782	2.3e-07		rs3757332	chr6	30028477	T	C		cg19919007	30029179		0.393	0.566	1.941	0.988
GTF2H4	ENSG00000213780	ENST00000475845	7.5e-06		rs3218814	chr6	30878579	A	T		cg09761550	30879552		4.13	4.64	4	3.384
CCHCR1	ENSG00000204536	ENST00000509552	2e-06		rs3094187	chr6	31126944	C	T		cg00160818	31126356		0.402	0.274	0.407	0.447
CCHCR1	ENSG00000204536	ENST00000509552	2.1e-06		rs6905862	chr6	31127602	G	A		cg00160818	31126356		0.365	0.304	0.424	0.457
HLA-C	ENSG00000204525	ENST00000470363	7.1e-07		rs1131014	chr6	31238009	T	C		cg13872627	31238036		0.2	0.837	0.358	0.694
HLA-C	ENSG00000204525	ENST00000470363	7e-09		rs17884428	chr6	31238759	C	T		cg17096289	31238788		0.975	0.405	0.822	0.326
HLA-C	ENSG00000204525	ENST00000470363	7.9e-06		rs9264663	chr6	31239205	C	T		cg17096289	31238788		1.293	NA	0.785	0.327
HLA-C	ENSG00000204525	ENST00000470363	1.1e-06		rs9264666	chr6	31239296	G	C		cg17096289	31238788		1.154	0.34	0.75	0.326
HLA-C	ENSG00000204525	ENST00000470363	3.9e-06		rs17408553	chr6	31239407	G	T		cg13872627	31238036		0.306	0.903	0.367	0.625
HLA-C	ENSG00000204525	ENST00000470363	3.7e-06		rs2308557	chr6	31239417	C	T		cg13872627	31238036		0.306	0.903	0.367	0.625
XXbac-BPG248L24.12	ENSG00000271581	ENST00000603274	2.9e-07		rs2507991	chr6	31322513	A	C		cg01517384	31323856		0.432	0.609	0.283	0.25
XXbac-BPG248L24.12	ENSG00000271581	ENST00000603274	2e-06		rs2523608	chr6	31322559	G	A		cg01517384	31323856		0.338	0.444	0.288	0.25
XXbac-BPG248L24.12	ENSG00000271581	ENST00000603274	1.9e-06		rs2596496	chr6	31322782	C	G		cg01517384	31323856		0.45	0.524	0.28	0.248
XXbac-BPG248L24.12	ENSG00000271581	ENST00000603274	8.8e-07		rs1140546	chr6	31322888	A	G		cg01517384	31323856		0.418	0.651	0.287	0.25
HLA-B	ENSG00000234745	ENST00000474381	6.1e-06		rs1050517	chr6	31324643	G	C		cg15454374	31325455		2.416	0.531	1.544	1.015
HLA-DRB5	ENSG00000198502	ENST00000374975	3.3e-07		rs16868406	chr6	32498205	G	T		cg10466124	32498285		1.431	12.481	1.049	13.8
HLA-DRB5	ENSG00000198502	ENST00000374975	3.2e-07		rs143669594	chr6	32498206	A	T		cg10466124	32498285		1.443	12.481	1.049	13.8
HLA-DRB5	ENSG00000198502	ENST00000374975	3.3e-07		rs148158278	chr6	32498208	G	T		cg10466124	32498285		1.417	12.481	1.049	13.8
HLA-DRB5	ENSG00000198502	ENST00000374975	6.8e-08		rs71549224	chr6	32498235	A	C		cg10466124	32498285		7.948	13.422	1.119	12.387
HLA-DRB5	ENSG00000198502	ENST00000374975	6.9e-06		rs77691050	chr6	32498383	T	C		cg10466124	32498285		0.855	12.777	1.144	13.05
HLA-DRB5	ENSG00000198502	ENST00000374975	1.9e-06		rs1167568584	chr6	32498397	G	A		cg10466124	32498285		0.878	12.471	1.198	14.024
HLA-DRB5	ENSG00000198502	ENST00000374975	6.9e-06		rs866223725	chr6	32498565	C	T		cg10466124	32498285		1.061	12.412	0.603	19.281
HLA-DRB5	ENSG00000198502	ENST00000374975	1.6e-07		rs879383819	chr6	32498676	C	A		cg10466124	32498285		1.357	13.547	0.377	9.601
HLA-DRB5	ENSG00000198502	ENST00000374975	7.3e-07		rs188413732	chr6	32498914	G	T		cg10466124	32498285		0.938	12.777	1.155	13.05
HLA-DRB5	ENSG00000198502	ENST00000374975	2.6e-07		rs190230688	chr6	32498937	C	T		cg10466124	32498285		0.968	12.777	1.14	13.05
HLA-DRB5	ENSG00000198502	ENST00000374975	2.6e-07		rs186302965	chr6	32498947	G	A		cg10466124	32498285		0.999	12.777	1.141	13.05
HLA-DRB5	ENSG00000198502	ENST00000374975	1.9e-06		rs111359734	chr6	32499033	A	G		cg10466124	32498285		5.783	13.614	1.081	12.168
HLA-DRB5	ENSG00000198502	ENST00000374975	8.7e-06		rs76792006	chr6	32499070	C	T		cg10466124	32498285		0.808	13.543	1.222	12.306
HLA-DRB5	ENSG00000198502	ENST00000374975	1.2e-06		rs1273413764	chr6	32499079	A	G		cg10466124	32498285		1.597	13.606	0.306	8.778
HLA-DRB5	ENSG00000198502	ENST00000374975	1.6e-06		rs1206117391	chr6	32499087	T	C		cg10466124	32498285		1.595	13.606	0.318	8.778
HLA-DRB5	ENSG00000198502	ENST00000374975	1.6e-06		rs1286891611	chr6	32499088	G	A		cg10466124	32498285		1.595	13.606	0.318	8.778
HLA-DRB5	ENSG00000198502	ENST00000374975	1.2e-06		rs1253754119	chr6	32499109	T	C		cg10466124	32498285		1.548	13.636	0.536	9.167
HLA-DRB5	ENSG00000198502	ENST00000374975	4e-06		rs1470355829	chr6	32499137	A	T		cg10466124	32498285		1.636	13.555	0.527	9.772
HLA-DRB5	ENSG00000198502	ENST00000374975	2.7e-07		rs78097306	chr6	32499148	C	T		cg10466124	32498285		0.869	12.777	1.144	13.05
HLA-DRB5	ENSG00000198502	ENST00000374975	3e-07		rs74791653	chr6	32499185	C	T		cg10466124	32498285		0.914	12.777	1.142	13.05
HLA-DRB5	ENSG00000198502	ENST00000374975	9.7e-07		rs146130478	chr6	32499213	T	C		cg10466124	32498285		1.416	12.725	1.033	13.186
HLA-DRB1	ENSG00000196126	ENST00000360004	2.9e-06		rs9270505	chr6	32559216	A	G		cg04601775	32557478		17.697	27.602	8.968	14.43
HLA-DQB1	ENSG00000179344	ENST00000487676	6.1e-16		rs1049060	chr6	32634306	A	T		cg05724777	32634362		0.192	0.074	0.071	0.006
HLA-DQB1	ENSG00000179344	ENST00000487676	7.4e-15		rs1049060	chr6	32634306	A	T		cg11986643	32634316		0.166	0.012	0.078	0.006
HLA-DQB1	ENSG00000179344	ENST00000434651	6.4e-08		rs1049060	chr6	32634306	A	T		cg05724777	32634362		5.182	3.29	2.201	0.661
HLA-DQB1	ENSG00000179344	ENST00000434651	3.4e-10		rs1049060	chr6	32634306	A	T		cg11986643	32634316		4.869	1.661	2.367	0.657
HLA-DQB1	ENSG00000179344	ENST00000487676	6.1e-16		rs1049057	chr6	32634350	T	C		cg05724777	32634362		0.192	0.074	0.071	0.006
HLA-DQB1	ENSG00000179344	ENST00000487676	7.4e-15		rs1049057	chr6	32634350	T	C		cg11986643	32634316		0.166	0.012	0.078	0.006
HLA-DQB1	ENSG00000179344	ENST00000434651	5.2e-07		rs28746852	chr6	32634593	G	C		cg13249850	32634508		0.839	4.448	0.43	2.933
HLA-DQB1	ENSG00000179344	ENST00000487676	6.4e-15		rs281860809	chr6	32634614	A	C		cg05724777	32634362		0.164	0.002	0.068	0.023
HLA-DQB1	ENSG00000179344	ENST00000487676	8.3e-11		rs281860809	chr6	32634614	A	C		cg11986643	32634316		0.17	0.002	0.078	0.007
HLA-DQB1	ENSG00000179344	ENST00000434651	1.1e-15		rs281860809	chr6	32634614	A	C		cg11986643	32634316		4.565	0.106	2.473	0.814
HLA-DQB1	ENSG00000179344	ENST00000487676	3.4e-15		rs9274541	chr6	32634685	C	A		cg05724777	32634362		0.194	0.071	0.071	0.006
HLA-DQB1	ENSG00000179344	ENST00000487676	8e-14		rs9274541	chr6	32634685	C	A		cg11986643	32634316		0.168	0.011	0.078	0.006
HLA-DQB1	ENSG00000179344	ENST00000434651	5.9e-08		rs9274541	chr6	32634685	C	A		cg05724777	32634362		5.234	3.18	2.185	0.664
HLA-DQB1	ENSG00000179344	ENST00000434651	3.6e-10		rs9274541	chr6	32634685	C	A		cg11986643	32634316		4.911	1.527	2.351	0.659
HLA-DQB1	ENSG00000179344	ENST00000434651	7e-07		rs28986220	chr6	32634782	A	G		cg13249850	32634508		0.839	4.448	0.436	2.933
HLA-DQB1	ENSG00000179344	ENST00000487676	3.9e-14		rs9274548	chr6	32634785	A	G		cg05724777	32634362		0.194	0.071	0.071	0.006
HLA-DQB1	ENSG00000179344	ENST00000487676	1.7e-13		rs9274548	chr6	32634785	A	G		cg11986643	32634316		0.168	0.011	0.078	0.006
HLA-DQB1	ENSG00000179344	ENST00000434651	2.8e-07		rs9274548	chr6	32634785	A	G		cg05724777	32634362		5.234	3.18	2.185	0.664
HLA-DQB1	ENSG00000179344	ENST00000434651	6.1e-10		rs9274548	chr6	32634785	A	G		cg11986643	32634316		4.911	1.527	2.351	0.659
HLA-DQB1	ENSG00000179344	ENST00000487676	3.9e-14		rs9274549	chr6	32634786	A	G		cg05724777	32634362		0.194	0.071	0.071	0.006
HLA-DQB1	ENSG00000179344	ENST00000487676	1.7e-13		rs9274549	chr6	32634786	A	G		cg11986643	32634316		0.168	0.011	0.078	0.006
HLA-DQB1	ENSG00000179344	ENST00000434651	2.8e-07		rs9274549	chr6	32634786	A	G		cg05724777	32634362		5.234	3.18	2.185	0.664
HLA-DQB1	ENSG00000179344	ENST00000434651	6.1e-10		rs9274549	chr6	32634786	A	G		cg11986643	32634316		4.911	1.527	2.351	0.659
HLA-DQB1	ENSG00000179344	ENST00000487676	1.7e-14		rs9274550	chr6	32634795	G	A		cg05724777	32634362		0.192	0.074	0.072	0.006
HLA-DQB1	ENSG00000179344	ENST00000487676	3.7e-14		rs9274550	chr6	32634795	G	A		cg11986643	32634316		0.166	0.012	0.079	0.006
HLA-DQB1	ENSG00000179344	ENST00000434651	4.8e-07		rs9274550	chr6	32634795	G	A		cg05724777	32634362		5.182	3.29	2.211	0.661
HLA-DQB1	ENSG00000179344	ENST00000434651	1.2e-09		rs9274550	chr6	32634795	G	A		cg11986643	32634316		4.869	1.661	2.378	0.657
HLA-DQB1	ENSG00000179344	ENST00000487676	3.5e-15		rs9274551	chr6	32634834	C	T		cg05724777	32634362		0.192	0.074	0.071	0.006
HLA-DQB1	ENSG00000179344	ENST00000487676	1.9e-14		rs9274551	chr6	32634834	C	T		cg11986643	32634316		0.166	0.012	0.078	0.006
HLA-DQB1	ENSG00000179344	ENST00000434651	1.9e-07		rs9274551	chr6	32634834	C	T		cg05724777	32634362		5.182	3.29	2.201	0.661
HLA-DQB1	ENSG00000179344	ENST00000434651	7.7e-10		rs9274551	chr6	32634834	C	T		cg11986643	32634316		4.869	1.661	2.367	0.657
HLA-DQB1	ENSG00000179344	ENST00000487676	7.7e-15		rs9274552	chr6	32634838	A	C		cg05724777	32634362		0.194	0.071	0.07	0.006
HLA-DQB1	ENSG00000179344	ENST00000487676	8.5e-14		rs9274552	chr6	32634838	A	C		cg11986643	32634316		0.168	0.011	0.077	0.006
HLA-DQB1	ENSG00000179344	ENST00000434651	1e-07		rs9274552	chr6	32634838	A	C		cg05724777	32634362		5.234	3.18	2.176	0.664
HLA-DQB1	ENSG00000179344	ENST00000434651	3.5e-10		rs9274552	chr6	32634838	A	C		cg11986643	32634316		4.911	1.527	2.339	0.659
HLA-DQB1	ENSG00000179344	ENST00000434651	1.8e-07		rs9274554	chr6	32634870	A	G		cg05724777	32634362		5.234	3.18	2.176	0.664
HLA-DQB1	ENSG00000179344	ENST00000434651	5.4e-10		rs9274554	chr6	32634870	A	G		cg11986643	32634316		4.911	1.527	2.339	0.659
HLA-DQB1	ENSG00000179344	ENST00000487676	1.1e-14		rs9274555	chr6	32634882	C	T		cg05724777	32634362		0.193	0.074	0.072	0.006
HLA-DQB1	ENSG00000179344	ENST00000487676	4.1e-14		rs9274555	chr6	32634882	C	T		cg11986643	32634316		0.166	0.012	0.079	0.006
HLA-DQB1	ENSG00000179344	ENST00000487676	5.8e-06		rs9274558	chr6	32634890	G	A		cg05724777	32634362		0.166	0.035	0.061	0.006
HLA-DQB1	ENSG00000179344	ENST00000434651	7e-07		rs28746857	chr6	32634967	T	A		cg13249850	32634508		0.839	4.448	0.436	2.933
HLA-DQB1	ENSG00000179344	ENST00000434651	7e-07		rs28746858	chr6	32634991	C	A		cg13249850	32634508		0.839	4.448	0.436	2.933
HLA-DQB1	ENSG00000179344	ENST00000487676	1e-14		rs9274564	chr6	32635048	G	A		cg05724777	32634362		0.192	0.074	0.071	0.006
HLA-DQB1	ENSG00000179344	ENST00000487676	7.7e-14		rs9274564	chr6	32635048	G	A		cg11986643	32634316		0.166	0.012	0.078	0.006
HLA-DQB1	ENSG00000179344	ENST00000434651	2.6e-07		rs9274565	chr6	32635067	T	A		cg05724777	32634362		5.234	3.18	2.152	0.664
HLA-DQB1	ENSG00000179344	ENST00000434651	1.6e-09		rs9274565	chr6	32635067	T	A		cg11986643	32634316		4.911	1.527	2.314	0.659
HLA-DQB1	ENSG00000179344	ENST00000487676	5.5e-15		rs4492227	chr6	32635164	T	C		cg05724777	32634362		0.168	0.003	0.067	0.022
HLA-DQB1	ENSG00000179344	ENST00000487676	2.4e-11		rs4492227	chr6	32635164	T	C		cg11986643	32634316		0.168	0.003	0.078	0.006
HLA-DQB1	ENSG00000179344	ENST00000434651	<2e-16		rs4492227	chr6	32635164	T	C		cg05724777	32634362		4.559	0.06	2.115	1.33
HLA-DQB1	ENSG00000179344	ENST00000434651	5.7e-16		rs4492227	chr6	32635164	T	C		cg11986643	32634316		4.559	0.06	2.463	0.793
HLA-DQB1	ENSG00000179344	ENST00000434651	1.3e-06		rs28746868	chr6	32635338	A	G		cg13249850	32634508		0.835	4.448	0.432	2.933
HLA-DQB1	ENSG00000179344	ENST00000487676	5.2e-15		rs9274580	chr6	32635345	G	A		cg05724777	32634362		0.188	0.062	0.072	0.006
HLA-DQB1	ENSG00000179344	ENST00000487676	1.5e-14		rs9274580	chr6	32635345	G	A		cg11986643	32634316		0.164	0.012	0.079	0.006
HLA-DQB1	ENSG00000179344	ENST00000434651	1.3e-07		rs9274580	chr6	32635345	G	A		cg05724777	32634362		5.064	3.001	2.21	0.572
HLA-DQB1	ENSG00000179344	ENST00000434651	3.2e-10		rs9274580	chr6	32635345	G	A		cg11986643	32634316		4.792	1.696	2.389	0.581
HLA-DQB1	ENSG00000179344	ENST00000487676	5.2e-15		rs9274581	chr6	32635347	A	C		cg05724777	32634362		0.188	0.062	0.072	0.006
HLA-DQB1	ENSG00000179344	ENST00000487676	1.5e-14		rs9274581	chr6	32635347	A	C		cg11986643	32634316		0.164	0.012	0.079	0.006
HLA-DQB1	ENSG00000179344	ENST00000434651	1.3e-07		rs9274581	chr6	32635347	A	C		cg05724777	32634362		5.064	3.001	2.21	0.572
HLA-DQB1	ENSG00000179344	ENST00000434651	3.2e-10		rs9274581	chr6	32635347	A	C		cg11986643	32634316		4.792	1.696	2.389	0.581
HLA-DQB1	ENSG00000179344	ENST00000487676	5.2e-15		rs9274582	chr6	32635348	T	C		cg05724777	32634362		0.188	0.062	0.072	0.006
HLA-DQB1	ENSG00000179344	ENST00000487676	1.5e-14		rs9274582	chr6	32635348	T	C		cg11986643	32634316		0.164	0.012	0.079	0.006
HLA-DQB1	ENSG00000179344	ENST00000434651	1.3e-07		rs9274582	chr6	32635348	T	C		cg05724777	32634362		5.064	3.001	2.21	0.572
HLA-DQB1	ENSG00000179344	ENST00000434651	3.2e-10		rs9274582	chr6	32635348	T	C		cg11986643	32634316		4.792	1.696	2.389	0.581
HLA-DQB1	ENSG00000179344	ENST00000487676	2.4e-14		rs9274583	chr6	32635361	G	A		cg05724777	32634362		0.188	0.067	0.072	0.006
HLA-DQB1	ENSG00000179344	ENST00000487676	4.4e-14		rs9274583	chr6	32635361	G	A		cg11986643	32634316		0.164	0.01	0.079	0.006
HLA-DQB1	ENSG00000179344	ENST00000434651	1.3e-07		rs9274583	chr6	32635361	G	A		cg05724777	32634362		5.064	3.053	2.21	0.572
HLA-DQB1	ENSG00000179344	ENST00000434651	5.1e-10		rs9274583	chr6	32635361	G	A		cg11986643	32634316		4.792	1.498	2.389	0.581
HLA-DQB1	ENSG00000179344	ENST00000487676	8.3e-07		rs9274586	chr6	32635375	T	C		cg05724777	32634362		0.162	0.034	0.062	0.006
HLA-DQB1	ENSG00000179344	ENST00000487676	2.5e-15		rs9274587	chr6	32635377	C	A		cg05724777	32634362		0.188	0.067	0.072	0.006
HLA-DQB1	ENSG00000179344	ENST00000487676	1.4e-14		rs9274587	chr6	32635377	C	A		cg11986643	32634316		0.164	0.009	0.079	0.006
HLA-DQB1	ENSG00000179344	ENST00000434651	6e-08		rs9274587	chr6	32635377	C	A		cg05724777	32634362		5.064	3.083	2.21	0.572
HLA-DQB1	ENSG00000179344	ENST00000434651	3.4e-10		rs9274587	chr6	32635377	C	A		cg11986643	32634316		4.792	1.569	2.389	0.581
HLA-DQB1	ENSG00000179344	ENST00000487676	9.8e-07		rs9274588	chr6	32635379	T	A		cg05724777	32634362		0.162	0.034	0.062	0.006
HLA-DQB1	ENSG00000179344	ENST00000434651	7e-07		rs28746869	chr6	32635405	G	A		cg13249850	32634508		0.839	4.448	0.436	2.933
HLA-DQB1	ENSG00000179344	ENST00000487676	1.5e-07		rs3864307	chr6	32635420	G	A		cg11986643	32634316		0.146	0.01	0.075	0.005
HLA-DQB1	ENSG00000179344	ENST00000487676	< 2e-16		rs9274594	chr6	32635435	C	T		cg05724777	32634362		0.179	0.045	0.069	0.006
HLA-DQB1	ENSG00000179344	ENST00000487676	2.5e-15		rs9274594	chr6	32635435	C	T		cg11986643	32634316		0.157	0.01	0.077	0.005
HLA-DQB1	ENSG00000179344	ENST00000434651	1e-10		rs9274594	chr6	32635435	C	T		cg05724777	32634362		4.909	2.244	2.104	0.542
HLA-DQB1	ENSG00000179344	ENST00000434651	7.4e-13		rs9274594	chr6	32635435	C	T		cg11986643	32634316		4.631	1.193	2.291	0.557
HLA-DQB1	ENSG00000179344	ENST00000487676	< 2e-16		rs9274595	chr6	32635450	G	A		cg05724777	32634362		0.176	0.039	0.069	0.003
HLA-DQB1	ENSG00000179344	ENST00000487676	4.7e-15		rs9274595	chr6	32635450	G	A		cg11986643	32634316		0.151	0.01	0.079	0.003
HLA-DQB1	ENSG00000179344	ENST00000434651	2.1e-10		rs9274595	chr6	32635450	G	A		cg05724777	32634362		4.872	2.093	2.104	0.231
HLA-DQB1	ENSG00000179344	ENST00000434651	1.3e-12		rs9274595	chr6	32635450	G	A		cg11986643	32634316		4.478	1.271	2.324	0.365
HLA-DQB1	ENSG00000179344	ENST00000487676	2.3e-16		rs9274596	chr6	32635467	G	T		cg05724777	32634362		0.18	0.041	0.069	0.003
HLA-DQB1	ENSG00000179344	ENST00000487676	8.4e-15		rs9274596	chr6	32635467	G	T		cg11986643	32634316		0.156	0.009	0.079	0.003
HLA-DQB1	ENSG00000179344	ENST00000434651	4.8e-10		rs9274596	chr6	32635467	G	T		cg05724777	32634362		5.07	2.165	2.104	0.231
HLA-DQB1	ENSG00000179344	ENST00000434651	1.5e-12		rs9274596	chr6	32635467	G	T		cg11986643	32634316		4.693	1.247	2.324	0.365
HLA-DQB1	ENSG00000179344	ENST00000434651	5.8e-07		rs28746871	chr6	32635531	A	C		cg13249850	32634508		0.807	4.383	0.438	2.741
HLA-DQB1	ENSG00000179344	ENST00000434651	5.3e-07		rs28746872	chr6	32635535	C	T		cg13249850	32634508		0.803	4.383	0.438	2.741
HLA-DQB1	ENSG00000179344	ENST00000434651	1.3e-06		rs28746874	chr6	32635555	C	T		cg13249850	32634508		0.798	4.37	0.443	2.865
HLA-DQB1	ENSG00000179344	ENST00000434651	8.4e-07		rs28746875	chr6	32635567	T	C		cg13249850	32634508		0.797	4.387	0.433	2.893
HLA-DQB1	ENSG00000179344	ENST00000434651	4.7e-07		rs1378601593	chr6	32635595	T	G		cg13249850	32634508		0.8	4.401	0.424	2.882
HLA-DQB1	ENSG00000179344	ENST00000434651	6.6e-07		rs28746877	chr6	32635607	C	T		cg13249850	32634508		0.791	4.387	0.429	2.893
HLA-DQB1	ENSG00000179344	ENST00000487676	1.5e-13		rs9274605	chr6	32635662	C	T		cg05724777	32634362		0.172	0.049	0.068	0.006
HLA-DQB1	ENSG00000179344	ENST00000487676	1.1e-10		rs9274605	chr6	32635662	C	T		cg11986643	32634316		0.156	0.01	0.075	0.005
HLA-DQB1	ENSG00000179344	ENST00000434651	7e-08		rs9274605	chr6	32635662	C	T		cg05724777	32634362		4.61	2.367	2.126	0.669
HLA-DQB1	ENSG00000179344	ENST00000434651	1.1e-08		rs9274605	chr6	32635662	C	T		cg11986643	32634316		4.5	1.154	2.298	0.662
HLA-DQB1	ENSG00000179344	ENST00000487676	7.9e-12		rs9274606	chr6	32635687	T	C		cg05724777	32634362		0.166	0.035	0.061	0.006
HLA-DQB1	ENSG00000179344	ENST00000487676	7.4e-06		rs9274606	chr6	32635687	T	C		cg11986643	32634316		0.154	0.007	0.068	0.006
HLA-DQB1	ENSG00000179344	ENST00000434651	2.3e-07		rs9274606	chr6	32635687	T	C		cg05724777	32634362		4.519	1.778	1.943	0.681
HLA-DQB1	ENSG00000179344	ENST00000434651	5.5e-09		rs9274607	chr6	32635713	T	C		cg05724777	32634362		4.973	2.83	2.143	0.625
HLA-DQB1	ENSG00000179344	ENST00000434651	5.6e-11		rs9274607	chr6	32635713	T	C		cg11986643	32634316		4.751	1.426	2.308	0.627
HLA-DQB1	ENSG00000179344	ENST00000434651	<2e-16		rs3828802	chr6	32636073	A	G		cg05724777	32634362		4.565	0.063	2.113	1.353
HLA-DQB1	ENSG00000179344	ENST00000487676	6.4e-10		rs9274639	chr6	32636146	T	C		cg05724777	32634362		0.198	0.038	0.075	0.02
HLA-DQB1	ENSG00000179344	ENST00000487676	8.1e-10		rs9274639	chr6	32636146	T	C		cg11986643	32634316		0.19	0.017	0.084	0.006
HLA-DQB1	ENSG00000179344	ENST00000434651	1.7e-06		rs9274639	chr6	32636146	T	C		cg05724777	32634362		5.263	3.624	2.29	1.114
HLA-DQB1	ENSG00000179344	ENST00000434651	1.3e-08		rs9274639	chr6	32636146	T	C		cg11986643	32634316		5.265	2.503	2.573	0.685
HLA-DQB1	ENSG00000179344	ENST00000434651	4.7e-06		rs9274657	chr6	32636364	G	A		cg13249850	32634508		0.463	4.508	0.786	3.53
HLA-DMA	ENSG00000204257	ENST00000477541	7.7e-06		rs150359	chr6	32922068	A	T		cg03520342	32920784		1.549	2.185	1.649	1.557
HLA-DPA1	ENSG00000231389	ENST00000419277	1.3e-07		rs1126511	chr6	33048466	G	T		cg13581859	33048706		2.524	2.199	1.575	2.499
REPS1	ENSG00000135597	ENST00000450536	7.8e-07		rs3813333	chr6	139309534	G	A		cg24087211	139309874		1.577	1.682	1.927	1.49
OSBPL3	ENSG00000070882	ENST00000313367	2.8e-06		rs2074334	chr7	25020772	A	G		cg26622211	25021720		1.939	1.716	1.545	1.943
H2AFV	ENSG00000105968	ENST00000381124	8.8e-07		rs7793259	chr7	44888359	C	T		cg18846423	44887838		2.828	0.825	1.482	1.581
BAZ1B	ENSG00000009954	ENST00000404251	3.9e-06		rs112760221	chr7	72936602	G	C		cg25710357	72936650		4.247	4.005	3.743	4.855
MCPH1	ENSG00000147316	ENST00000519480	1.5e-06		rs1550688	chr8	6262572	T	C		cg15684290	6263623		0.386	0.462	0.519	0.397
PSCA	ENSG00000167653	ENST00000513264	8e-06		rs139153574	chr8	143760588	C	A		cg20281815	143761508		0.133	0.151	0.331	0.074
DPM2	ENSG00000136908	ENST00000314392	3.8e-06		rs557938044	chr9	130701217	T	G		cg14395885	130700923		23.053	8.22	12.832	10.903
RP11-216L13.19	ENSG00000273066	ENST00000415992	5.9e-06		rs62581400	chr9	139691992	G	A		cg14310606	139693852		1.042	1.001	0.787	1.37
BLOC1S2	ENSG00000196072	ENST00000441611	5e-08		rs33965491	chr10	102046380	T	G		cg04774227	102046502		1.194	1.179	1.621	3.373
PNPLA2	ENSG00000177666	ENST00000525250	8.9e-06		rs113018970	chr11	820863	A	G		cg24427660	818892		4.479	3.985	3.501	6.158
TRAF6	ENSG00000175104	ENST00000526995	3.6e-06		rs5030411	chr11	36533753	G	A		cg03503634	36531973		1.27	1.147	1.167	1.345
FXYD6	ENSG00000137726	ENST00000529335	2.6e-06		rs143049161	chr11	117747629	C	T		cg22869366	117747822		0.58	0.733	1.24	0.483
TFCP2	ENSG00000135457	ENST00000549867	9.8e-07		rs11169737	chr12	51568795	G	A		cg19016289	51566731		0.621	0.719	1.498	1.035
TARBP2	ENSG00000139546	ENST00000551157	5.6e-06		rs784567	chr12	53894465	G	A		cg01833398	53894760		0.082	0.048	0.043	0.061
ATP5G2	ENSG00000135390	ENST00000394349	8.6e-06		rs3809156	chr12	54070919	T	C		cg19842134	54070591		5.587	5.814	10.66	7.741
P2RX7	ENSG00000089041	ENST00000377162	1.9e-06		rs670541	chr12	121569634	T	C		cg10852165	121570616		4.26	NA	1.61	1.483
C12orf65	ENSG00000130921	ENST00000538888	8.3e-06		rs28362669	chr12	123717354	C	A		cg25010444	123717480		0.496	0.49	0.889	0.158
CBLN3	ENSG00000139899	ENST00000267406	2.3e-06		rs2273629	chr14	24898751	G	A		cg10759590	24898874		0.777	0.787	1.666	1.166
CBLN3	ENSG00000139899	ENST00000267406	8.1e-07		rs2273629	chr14	24898751	G	A		cg19584674	24898818		0.767	0.789	1.711	1.157
LPCAT4	ENSG00000176454	ENST00000566581	7.8e-06		rs4984214	chr15	34660657	C	T		cg16108253	34659687		0.775	0.731	0.601	1.262
CEP152	ENSG00000103995	ENST00000325747	3.6e-07		rs2304546	chr15	49103244	T	C		cg21041764	49103369		0.474	0.505	0.54	0.413
MORF4L1	ENSG00000185787	ENST00000558522	1.5e-06		rs79409323	chr15	79164636	T	C		cg08692282	79165379		0.111	0.109	0.28	0.129
PDIA2	ENSG00000185615	ENST00000456379	6e-06		rs366509	chr16	331463	G	A		cg10826763	332963		0.905	0.892	3.82	0.977
CES1	ENSG00000198848	ENST00000360526	7.8e-06		rs34428341	chr16	55868081	C	T		cg23196985	55866997		0.412	0.121	0.146	0.087
NLRC5	ENSG00000140853	ENST00000539881	8.6e-07		rs12149572	chr16	57023108	C	T		cg16411857	57023191		0.055	0.034	0.038	0.043
DND1P1	ENSG00000264070	ENST00000580842	2.9e-06		rs184679980	chr17	43663305	G	A		cg17117718	43663208		0.971	2.131	NA	2.042
TGIF1	ENSG00000177426	ENST00000330513	4.2e-06		rs1250844105	chr18	3450994	T	C		cg02954262	3451750		0.326	0.323	0.481	0.25
ZNF532	ENSG00000074657	ENST00000588601	3e-06		rs72957200	chr18	56529508	A	C		cg12737497	56530420		0.372	0.406	0.638	0.211
UPK1A	ENSG00000105668	ENST00000222275	3e-06		rs2267582	chr19	36156221	G	A		cg08562149	36157719		0.139	0.082	0.218	0.269
lnc-LRFN1-1:3	ENSG00000268262	ENST00000601911	5.4e-06		rs251914	chr19	39811302	T	C		cg20618989	39811332		1.931	1.583	1.851	3.371
SHANK1	ENSG00000161681	ENST00000391814	2.9e-06		rs10414114	chr19	51224297	C	T		cg05222958	51224527		2.668	1.311	2.148	2.376
SPACA6P	ENSG00000182310	ENST00000572565	2.2e-06		rs2122893	chr19	52205432	T	C		cg21951729	52206258		1.446	1.515	1.854	1.341
MACROD2	ENSG00000172264	ENST00000492055	7.4e-06		rs11697554	chr20	13974766	A	T		cg26059153	13976190		0.844	0.971	1.109	2.044
RTEL1	ENSG00000258366	ENST00000425905	1.8e-07		rs6062490	chr20	62318856	G	C		cg17534029	62318426		1.425	0.817	0.458	0.434
ANKRD20A11P	ENSG00000215559	ENST00000451663	1.2e-07		rs56270809	chr21	15352253	A	C		cg02197629	15352848		0.878	0.254	0.78	0.872
ANKRD20A11P	ENSG00000215559	ENST00000344693	7.6e-07		rs7282829	chr21	15352877	T	C		cg02197629	15352848		0.919	0.211	0.728	0.292
ANKRD20A11P	ENSG00000215559	ENST00000451663	1.5e-11		rs71330952	chr21	15353352	C	A		cg02197629	15352848		0.851	0.206	0.822	1.022
ANKRD20A11P	ENSG00000215559	ENST00000451663	7e-06		rs71330952	chr21	15353352	C	A		cg16616362	15354232		1.345	0.434	0.914	0.956
ANKRD20A11P	ENSG00000215559	ENST00000344693	7.2e-07		rs76096501	chr21	15354670	A	G		cg02197629	15352848		0.896	0.184	0.721	0.325
DDX17	ENSG00000100201	ENST00000403230	1.5e-06		rs35918780	chr22	38902523	T	C		cg12891197	38902464		0.12	0.103	0.127	0.257
a Mean of transcript expression of AD with reference allele b Mean of transcript expression of AD with at least one of alternative allele

## Sheet: Supplementary Table S3
Table S3. Gene Ontology terms enriched among interaction-associated genes
GO term	GO term description	FDR
GO:0042605	peptide antigen binding	8.02592e-11
GO:0060333	interferon-gamma-mediated signaling pathway	4.30227e-08
GO:0003823	antigen binding	1.03695e-08
GO:0002478	antigen processing and presentation of exogenous peptide antigen	6.91012e-07
GO:0019884	antigen processing and presentation of exogenous antigen	5.66811e-07
GO:0048002	antigen processing and presentation of peptide antigen	5.80629e-07
GO:0019882	antigen processing and presentation	2.23053e-06
GO:0034341	response to interferon-gamma	3.96045e-06
GO:0002483	antigen processing and presentation of endogenous peptide antigen	5.00521e-05
GO:0019886	antigen processing and presentation of exogenous peptide antigen via MHC class II	3.72601e-05
GO:0002495	antigen processing and presentation of peptide antigen via MHC class II	6.26945e-05
GO:0019883	antigen processing and presentation of endogenous antigen	3.45716e-05
GO:0032395	MHC class II receptor activity	2.025e-05
GO:0002504	antigen processing and presentation of peptide or polysaccharide antigen via MHC class II	3.45716e-05
GO:0002250	adaptive immune response	3.84999e-05
GO:0046977	TAP binding	3.84591e-05
GO:0042277	peptide binding	3.9396e-05
GO:0016045	detection of bacterium	0.000397284
GO:0098543	detection of other organism	0.000314526
GO:0033218	amide binding	0.000178251
GO:0019885	antigen processing and presentation of endogenous peptide antigen via MHC class I	0.00103592
GO:0098581	detection of external biotic stimulus	0.00128962
GO:0019221	cytokine-mediated signaling pathway	0.00154445
GO:0009595	detection of biotic stimulus	0.00105529
GO:0050851	antigen receptor-mediated signaling pathway	0.00247915
GO:0031341	regulation of cell killing	0.00212064
GO:0001914	regulation of T cell mediated cytotoxicity	0.00359658
GO:0060337	type I interferon signaling pathway	0.00359658
GO:0045087	innate immune response	0.00296471
GO:0034340	response to type I interferon	0.00360379
GO:0002456	T cell mediated immunity	0.00360379
GO:0002424	T cell mediated immune response to tumor cell	0.00827186
GO:0001913	T cell mediated cytotoxicity	0.00481819
GO:0006952	defense response	0.00533554
GO:0031348	negative regulation of defense response	0.00624585
GO:0001912	positive regulation of leukocyte mediated cytotoxicity	0.00624585
GO:0042608	T cell receptor binding	0.0063928
GO:0031343	positive regulation of cell killing	0.013508
GO:0002429	immune response-activating cell surface receptor signaling pathway	0.013508
GO:0002449	lymphocyte mediated immunity	0.013508
GO:0050777	negative regulation of immune response	0.00988235
GO:0071345	cellular response to cytokine stimulus	0.0104255
GO:0001817	regulation of cytokine production	0.0157908
GO:0022409	positive regulation of cell-cell adhesion	0.0105771
GO:0002460	adaptive immune response based on somatic recombination of immune receptors built from immunoglobulin superfamily domains	0.0157908
GO:0002768	immune response-regulating cell surface receptor signaling pathway	0.0157908
GO:0001910	regulation of leukocyte mediated cytotoxicity	0.0161071
GO:0002819	regulation of adaptive immune response	0.0142463
GO:0001816	cytokine production	0.0434722
GO:0023026	MHC class II protein complex binding	0.00982835
GO:0045785	positive regulation of cell adhesion	0.0198514
GO:0034097	response to cytokine	0.0198514
GO:0001911	negative regulation of leukocyte mediated cytotoxicity	0.0157586
GO:0050778	positive regulation of immune response	0.0162822
GO:0004806	triglyceride lipase activity	0.017278
GO:0042590	antigen processing and presentation of exogenous peptide antigen via MHC class I	0.0165316
GO:0031342	negative regulation of cell killing	0.023382
GO:0050776	regulation of immune response	0.023382
GO:1903037	regulation of leukocyte cell-cell adhesion	0.017467
GO:0002418	immune response to tumor cell	0.0263079
GO:0010888	negative regulation of lipid storage	0.0267446
GO:0098698	postsynaptic specialization assembly	0.0191149
GO:0002696	positive regulation of leukocyte activation	0.0191149
GO:0002440	production of molecular mediator of immune response	0.0449818
GO:0032649	regulation of interferon-gamma production	0.0195021
GO:0023023	MHC protein complex binding	0.0198227
GO:0002703	regulation of leukocyte mediated immunity	0.0198406
GO:0071310	cellular response to organic substance	0.0295326
GO:0001909	leukocyte mediated cytotoxicity	0.0449818
GO:0050867	positive regulation of cell activation	0.0200429
GO:0032609	interferon-gamma production	0.0350786
GO:0007159	leukocyte cell-cell adhesion	0.0330417
GO:0006950	response to stress	0.0449818
GO:0002684	positive regulation of immune system process	0.0330417
GO:0002474	antigen processing and presentation of peptide antigen via MHC class I	0.0330417
GO:0002699	positive regulation of immune effector process	0.0237383
GO:0002377	immunoglobulin production	0.037427
GO:0099068	postsynapse assembly	0.0330417
GO:1904861	excitatory synapse assembly	0.0237383
GO:0002347	response to tumor cell	0.037427
GO:0002369	T cell cytokine production	0.0342831
GO:0070663	regulation of leukocyte proliferation	0.0247629
GO:0002682	regulation of immune system process	0.037427
GO:0097106	postsynaptic density organization	0.0256696
GO:0002757	immune response-activating signal transduction	0.0388957
GO:0002698	negative regulation of immune effector process	0.0279699
GO:0099084	postsynaptic specialization organization	0.0408925
GO:0047485	protein N-terminus binding	0.0303793
GO:0042269	regulation of natural killer cell mediated cytotoxicity	0.0294844
GO:0002697	regulation of immune effector process	0.0424553
GO:0006699	bile acid biosynthetic process	0.0301105
GO:0032675	regulation of interleukin-6 production	0.0301105
GO:0008610	lipid biosynthetic process	0.0452836
GO:0002764	immune response-regulating signaling pathway	0.0486254
GO:0046651	lymphocyte proliferation	0.0470593
GO:0042088	T-helper 1 type immune response	0.0323073
GO:0032635	interleukin-6 production	0.0486254
GO:0032943	mononuclear cell proliferation	0.0486254
GO:0019213	deacetylase activity	0.0342465
GO:0031347	regulation of defense response	0.039214
GO:0051249	regulation of lymphocyte activation	0.039667
GO:1902105	regulation of leukocyte differentiation	0.0410415
GO:0097028	dendritic cell differentiation	0.0410415
GO:0001819	positive regulation of cytokine production	0.0410415

## Sheet: Supplementary Table S4
Table S4. Functional pathways enriched among interaction-associated genes
Pathway term	Pathway term description	FDR	Source
path:hsa05330	Allograft rejection - Homo sapiens (human)	9.35889e-13	KEGG
path:hsa05332	Graft-versus-host disease - Homo sapiens (human)	9.35889e-13	KEGG
path:hsa05320	Autoimmune thyroid disease - Homo sapiens (human)	9.35889e-13	KEGG
path:hsa04940	Type I diabetes mellitus - Homo sapiens (human)	8.20431e-12	KEGG
path:hsa05416	Viral myocarditis - Homo sapiens (human)	3.35046e-10	KEGG
path:hsa04612	Antigen processing and presentation - Homo sapiens (human)	7.72871e-10	KEGG
WP2328	Allograft Rejection	2.14864e-09	Wikipathways
path:hsa05310	Asthma - Homo sapiens (human)	9.80017e-08	KEGG
WP4217	Ebola Virus Pathway on Host	2.15485e-07	Wikipathways
path:hsa05169	Epstein-Barr virus infection - Homo sapiens (human)	2.16899e-07	KEGG
path:hsa04514	Cell adhesion molecules - Homo sapiens (human)	2.33349e-07	KEGG
R-HSA-877300	Interferon gamma signaling	2.7916e-07	Reactome
path:hsa04145	Phagosome - Homo sapiens (human)	3.80944e-07	KEGG
R-HSA-202430	Translocation of ZAP-70 to Immunological synapse	1.15511e-06	Reactome
R-HSA-202424	Downstream TCR signaling	1.15511e-06	Reactome
path:hsa05140	Leishmaniasis - Homo sapiens (human)	1.15511e-06	KEGG
path:hsa04672	Intestinal immune network for IgA production - Homo sapiens (human)	1.21315e-06	KEGG
path:hsa05322	Systemic lupus erythematosus - Homo sapiens (human)	1.84789e-06	KEGG
R-HSA-202427	Phosphorylation of CD3 and TCR zeta chains	2.30148e-06	Reactome
R-HSA-389948	PD-1 signaling	2.30148e-06	Reactome
R-HSA-913531	Interferon Signaling	5.08762e-06	Reactome
path:hsa05166	Human T-cell leukemia virus 1 infection - Homo sapiens (human)	5.93437e-06	KEGG
path:hsa05321	Inflammatory bowel disease - Homo sapiens (human)	5.9925e-06	KEGG
path:hsa04659	Th17 cell differentiation - Homo sapiens (human)	5.9925e-06	KEGG
R-HSA-202403	TCR signaling	7.09119e-06	Reactome
path:hsa05150	Staphylococcus aureus infection - Homo sapiens (human)	7.58801e-06	KEGG
R-HSA-2132295	MHC class II antigen presentation	8.98622e-06	Reactome
path:hsa05145	Toxoplasmosis - Homo sapiens (human)	1.07119e-05	KEGG
R-HSA-202433	Generation of second messenger molecules	1.20248e-05	Reactome
path:hsa05323	Rheumatoid arthritis - Homo sapiens (human)	3.14338e-05	KEGG
path:hsa04640	Hematopoietic cell lineage - Homo sapiens (human)	3.14338e-05	KEGG
R-HSA-1280215	Cytokine Signaling in Immune system	5.12942e-05	Reactome
path:hsa04658	Th1 and Th2 cell differentiation - Homo sapiens (human)	5.19368e-05	KEGG
R-HSA-1236977	Endosomal/Vacuolar pathway	5.67906e-05	Reactome
path:hsa05152	Tuberculosis - Homo sapiens (human)	9.66797e-05	KEGG
path:hsa05168	Herpes simplex virus 1 infection - Homo sapiens (human)	0.000165936	KEGG
R-HSA-388841	Costimulation by the CD28 family	0.00023797	Reactome
R-HSA-983170	Antigen Presentation: Folding, assembly and peptide loading of class I MHC	0.000396192	Reactome
path:hsa05164	Influenza A - Homo sapiens (human)	0.000507324	KEGG
R-HSA-1280218	Adaptive Immune System	0.000645831	Reactome
None	CD4 T cell receptor signaling-ERK cascade	0.000733666	INOH
None	CD4 T cell receptor signaling-NFkB cascade	0.000733666	INOH
R-HSA-1236975	Antigen processing-Cross presentation	0.000955337	Reactome
None	CD4 T cell receptor signaling-JNK cascade	0.00195494	INOH
mhcpathway	antigen processing and presentation	0.00267194	BioCarta
None	CD4 T cell receptor signaling	0.00267194	INOH
R-HSA-5250924	B-WICH complex positively regulates rRNA expression	0.00327856	Reactome
WP183	Proteasome Degradation	0.00401593	Wikipathways
R-HSA-909733	Interferon alpha/beta signaling	0.00437113	Reactome
WP4884	Pathogenesis of SARS-CoV-2 Mediated by nsp9-nsp10 Complex	0.00525073	Wikipathways
R-HSA-5250913	Positive epigenetic regulation of rRNA expression	0.00616615	Reactome
SMP00433	Irinotecan Action Pathway	0.00616615	SMPDB
SMP00600	Irinotecan Metabolism Pathway	0.00616615	SMPDB
WP4585	Cancer immunotherapy by PD-1 blockade	0.00616615	Wikipathways
path:hsa05203	Viral carcinogenesis - Homo sapiens (human)	0.0093062	KEGG
None	TLR ECSIT MEKK1 JNK	0.0105577	INOH
R-HSA-198933	Immunoregulatory interactions between a Lymphoid and a non-Lymphoid cell	0.0119148	Reactome
path:hsa04650	Natural killer cell mediated cytotoxicity - Homo sapiens (human)	0.0129137	KEGG
path:hsa05170	Human immunodeficiency virus 1 infection - Homo sapiens (human)	0.0133365	KEGG
R-HSA-73772	RNA Polymerase I Promoter Escape	0.0133541	Reactome
R-HSA-212165	Epigenetic regulation of gene expression	0.0134921	Reactome
R-HSA-73863	RNA Polymerase I Transcription Termination	0.0138441	Reactome
R-HSA-168256	Immune System	0.0139351	Reactome
R-HSA-73762	RNA Polymerase I Transcription Initiation	0.0141112	Reactome
WP4496	Signal transduction through IL1R	0.0141112	Wikipathways
R-HSA-73854	RNA Polymerase I Promoter Clearance	0.0145957	Reactome
il1pathway	IL1-mediated signaling events	0.0145957	PID
il1rpathway	signal transduction through il1r	0.0150778	BioCarta
R-HSA-2299718	Condensation of Prophase Chromosomes	0.0150778	Reactome
R-HSA-73864	RNA Polymerase I Transcription	0.0157797	Reactome
R-HSA-2172127	DAP12 interactions	0.0184172	Reactome

## Sheet: Supplementary Table S5
Table S5. Genes associated with HLA-DPA1 (ENST00000419277) transcript expression
GeneID	TXID	p-value	Adjusted p-value	Fold change
ABCA8	ENST00000430352	7.89e-08	0.000101602	2.16383
ABCC9	ENST00000538350	8.1e-12	1.04e-08	2.1844
ABCE1	ENST00000509593	5.55e-08	7.15e-05	2.09511
ABHD18	ENST00000473040	1.89e-07	0.000243449	2.44898
ABI3	ENST00000225941	7.24e-30	9.33e-27	2.31729
ACOT9	ENST00000336430	1.04e-11	1.34e-08	2.10786
ACOT9	ENST00000494361	7.47e-09	9.63e-06	2.38284
ACP3	ENST00000336375	1.96e-11	2.53e-08	3.20497
ACSL5	ENST00000496328	3.7e-09	4.77e-06	2.21663
ADA2	ENST00000262607	5.07e-10	6.53e-07	3.23722
ADAM10	ENST00000482945	2.03e-13	2.62e-10	2.01352
ADAM15	ENST00000271836	4.79e-11	6.16e-08	2.1725
ADAM28	ENST00000265769	5.86e-25	7.54e-22	2.43711
ADAM28	ENST00000521629	5.66e-23	7.29e-20	3.32542
ADAM28	ENST00000523236	5.99e-19	7.72e-16	3.0811
ADAM28	ENST00000437154	2.14e-16	2.75e-13	2.56336
ADAM28	ENST00000518326	6.07e-15	7.82e-12	2.94747
ADAMTS1	ENST00000284984	1.06e-18	1.36e-15	2.38444
ADAMTS1	ENST00000492656	4.83e-08	6.22e-05	2.97134
ADAMTS4	ENST00000367995	1.67e-09	2.14e-06	3.34457
ADAMTS9	ENST00000482490	1.68e-13	2.16e-10	3.82262
ADAMTS9	ENST00000481060	2.62e-12	3.38e-09	3.1694
ADAMTS9	ENST00000498707	6.01e-11	7.75e-08	6.82469
ADAMTS9	ENST00000477180	7.88e-11	1.02e-07	2.18673
ADAMTS9-AS1	ENST00000594810	1.47e-09	1.89e-06	2.63043
ADGRD1	ENST00000261654	8.56e-10	1.1e-06	2.16358
ADGRE2	ENST00000360222	3.28e-14	4.23e-11	2.37746
ADGRE2	ENST00000598500	2.24e-13	2.89e-10	2.96087
ADGRF5	ENST00000283296	3.97e-07	0.00051176	2.11518
ADGRG1	ENST00000562558	6.17e-15	7.95e-12	2.1305
ADGRG1	ENST00000456916	4.55e-14	5.86e-11	2.60852
ADORA3	ENST00000241356	5.13e-27	6.61e-24	2.377
AEBP1	ENST00000223357	1.54e-11	1.98e-08	2.06459
AEBP1	ENST00000453052	8.65e-08	0.000111459	2.00373
AGFG1	ENST00000409171	5.75e-11	7.41e-08	2.22694
AGTRAP	ENST00000400895	4.37e-13	5.62e-10	2.08335
AHCYL1	ENST00000359172	3.25e-09	4.19e-06	5.20726
AIF1	ENST00000376059	2.13e-32	2.74e-29	3.75993
AIF1	ENST00000337917	3.27e-28	4.21e-25	2.91601
AIF1	ENST00000376049	1.65e-18	2.13e-15	2.39689
AIG1	ENST00000447498	1.17e-07	0.000150702	2.33061
AIM2	ENST00000368130	8.19e-10	1.06e-06	2.62537
AKT2	ENST00000580878	2.01e-07	0.000258718	2.00501
ALDH1L1	ENST00000393434	1.38e-10	1.78e-07	2.40957
ALG9	ENST00000527212	2.49e-07	0.000320993	2.36902
ALOX5	ENST00000374391	6.05e-33	7.79e-30	3.02605
ALOX5	ENST00000493336	1.07e-19	1.38e-16	3.10978
ALOX5	ENST00000498461	3.72e-14	4.79e-11	2.07793
ALOX5	ENST00000481117	2.11e-11	2.72e-08	2.02005
ALOX5AP	ENST00000380490	2.54e-32	3.27e-29	4.12722
ALPK1	ENST00000509688	4.12e-12	5.31e-09	3.09143
ALPL	ENST00000374840	1.2e-13	1.54e-10	2.00562
ANGPT2	ENST00000338312	1.52e-09	1.95e-06	4.42751
ANK2	ENST00000506722	2.7e-09	3.48e-06	2.03251
ANK2	ENST00000509550	1.21e-08	1.55e-05	2.45635
ANKRD22	ENST00000371930	7.3e-19	9.4e-16	4.0692
ANKRD44	ENST00000409919	2e-08	2.58e-05	2.1715
ANKRD44	ENST00000282272	4.94e-08	6.36e-05	2.28515
ANOS1	ENST00000488294	6.98e-09	8.99e-06	2.60356
ANXA1	ENST00000257497	3.4e-21	4.38e-18	2.202
ANXA2	ENST00000451270	5.87e-23	7.56e-20	2.17428
ANXA2	ENST00000421017	6.71e-10	8.64e-07	2.72044
AP1G2	ENST00000553629	3.44e-10	4.43e-07	2.44803
AP2B1	ENST00000587805	1.05e-11	1.35e-08	2.15385
APBB1IP	ENST00000376236	7.67e-31	9.87e-28	2.46394
APBB1IP	ENST00000356785	5.03e-21	6.47e-18	2.90515
APLNR	ENST00000606794	2.75e-11	3.54e-08	2.3971
APLNR	ENST00000257254	4.18e-11	5.38e-08	2.82861
APOBEC3G	ENST00000407997	1.77e-10	2.28e-07	2.46543
APOC1	ENST00000588750	3.17e-23	4.08e-20	3.30518
APOC1	ENST00000588802	1.34e-14	1.72e-11	2.07137
APOC1	ENST00000589781	2.03e-12	2.62e-09	2.25022
APOC2	ENST00000252490	4.26e-22	5.49e-19	2.40066
APOC2	ENST00000591597	1.4e-17	1.8e-14	2.63068
APOC2	ENST00000590360	4.64e-10	5.97e-07	2.27852
APOC2	ENST00000592257	1.1e-09	1.42e-06	2.40911
APOC4-APOC2	ENST00000585685	9.28e-09	1.19e-05	2.2908
APOL1	ENST00000397278	2.01e-15	2.58e-12	2.11773
AQP1	ENST00000311813	3.32e-15	4.28e-12	2.68898
AQP3	ENST00000297991	7.24e-08	9.32e-05	2.69219
AQP4	ENST00000581374	9.63e-09	1.24e-05	2.63041
AQP4	ENST00000440832	6.7e-08	8.63e-05	3.79574
ARHGAP15	ENST00000295095	8.34e-26	1.07e-22	2.34764
ARHGAP25	ENST00000409202	3.17e-13	4.08e-10	2.61785
ARHGAP27	ENST00000532038	1.6e-16	2.07e-13	2.30272
ARHGAP27	ENST00000527678	2.51e-14	3.23e-11	2.81609
ARHGAP30	ENST00000368013	7.7e-16	9.92e-13	2.88323
ARHGAP4	ENST00000370028	1.31e-15	1.69e-12	2.52725
ARHGAP45	ENST00000313093	7.03e-20	9.06e-17	2.97071
ARHGAP9	ENST00000430041	9.27e-15	1.19e-11	3.25948
ARHGAP9	ENST00000546200	1.65e-14	2.13e-11	2.04765
ARHGDIB	ENST00000228945	1.61e-32	2.08e-29	2.15095
ARL11	ENST00000282026	7.23e-22	9.31e-19	2.08168
ARPC1B	ENST00000484600	5.81e-10	7.48e-07	2.14337
ARPC2	ENST00000489598	3.46e-10	4.46e-07	2.00031
ARPP21	ENST00000412048	2.79e-07	0.000359504	2.16018
ARSB	ENST00000396151	2.92e-08	3.76e-05	2.00411
ASAP3	ENST00000484418	1.3e-07	0.000167816	2.07241
ASCC1	ENST00000526751	5.37e-07	0.000691687	2.30307
ASPH	ENST00000522835	7.25e-08	9.34e-05	2.04503
ATF3	ENST00000341491	3.34e-14	4.3e-11	2.9686
ATF3	ENST00000465155	5.6e-14	7.21e-11	3.19252
ATF3	ENST00000366983	8.64e-08	0.000111324	3.38462
ATF5	ENST00000595125	2.07e-10	2.66e-07	2.46762
ATL3	ENST00000535789	2.91e-08	3.75e-05	2.11788
ATM	ENST00000533690	2.91e-07	0.000374388	2.11009
ATP11A	ENST00000459908	7.11e-10	9.15e-07	2.09943
ATP6AP2	ENST00000479120	1.18e-07	0.000151741	2.29211
ATP7A	ENST00000341514	5.63e-09	7.26e-06	2.4881
ATP8B4	ENST00000558498	3.22e-21	4.15e-18	2.00228
AXL	ENST00000359092	1.18e-10	1.52e-07	2.89013
AZIN1	ENST00000523071	1.86e-08	2.4e-05	2.02383
B2M	ENST00000349264	9.96e-27	1.28e-23	2.19398
B2M	ENST00000561424	2.02e-25	2.6e-22	2.23132
B2M	ENST00000559916	4.4e-24	5.67e-21	2.22607
B2M	ENST00000561139	1.19e-23	1.53e-20	2.11655
BAALC-AS1	ENST00000500902	1.32e-12	1.7e-09	2.47989
BAALC-AS1	ENST00000521102	3.62e-11	4.67e-08	2.51909
BAG3	ENST00000450186	2.5e-12	3.22e-09	2.31759
BATF	ENST00000286639	2.12e-17	2.73e-14	3.41766
BBOX1	ENST00000533566	1.13e-08	1.45e-05	2.41455
BCL2A1	ENST00000267953	1.2e-16	1.55e-13	5.74834
BCL6	ENST00000232014	1.83e-12	2.36e-09	2.9172
BCOR	ENST00000378455	6.45e-10	8.3e-07	2.00355
BEST1	ENST00000529265	1.05e-09	1.35e-06	2.20974
BGN	ENST00000431891	4.35e-07	0.000559807	2.26592
BHLHE41	ENST00000541271	1.75e-07	0.00022486	2.29631
BLNK	ENST00000224337	2.55e-16	3.28e-13	2.72418
BORCS8	ENST00000462790	1.36e-07	0.000175734	2.0225
BRPF1	ENST00000383829	3.54e-08	4.56e-05	2.28197
BTG2	ENST00000475157	1.44e-14	1.86e-11	2.13903
BTK	ENST00000308731	1.16e-34	1.5e-31	3.34992
BTK	ENST00000478995	5.34e-12	6.87e-09	3.04374
BTN2A2	ENST00000416795	3.57e-08	4.6e-05	2.29987
C1orf147	ENST00000367119	8.85e-10	1.14e-06	2.2
C1orf162	ENST00000369718	3.92e-24	5.05e-21	3.58707
C1orf87	ENST00000371201	4.8e-11	6.19e-08	3.66014
C1QA	ENST00000374642	2.91e-31	3.75e-28	4.311
C1QA	ENST00000402322	8.43e-24	1.09e-20	2.74237
C1QB	ENST00000509305	1.67e-22	2.15e-19	3.95585
C1QB	ENST00000432749	9.63e-17	1.24e-13	4.08297
C1QC	ENST00000374640	1.61e-29	2.08e-26	3.60645
C1QC	ENST00000374639	1.42e-24	1.83e-21	3.89001
C1S	ENST00000328916	4.1e-15	5.28e-12	2.5119
C1S	ENST00000495053	1.41e-11	1.81e-08	2.27001
C1S	ENST00000461983	8.39e-11	1.08e-07	2.01938
C1S	ENST00000470326	4.41e-10	5.68e-07	2.00043
C1S	ENST00000473545	6.19e-10	7.98e-07	2.00255
C2	ENST00000299367	5.26e-15	6.77e-12	4.26111
C2	ENST00000442278	5.31e-09	6.84e-06	3.1911
C3	ENST00000245907	2.13e-34	2.74e-31	4.19327
C3	ENST00000601475	2.92e-26	3.76e-23	2.42306
C3	ENST00000599899	1.13e-20	1.46e-17	2.48354
C3	ENST00000598805	4.43e-18	5.71e-15	2.31555
C3	ENST00000596238	6.49e-18	8.36e-15	3.53723
C3	ENST00000599668	1.2e-14	1.55e-11	2.3165
C3	ENST00000594005	4.32e-11	5.56e-08	2.13958
C3AR1	ENST00000307637	9.79e-34	1.26e-30	3.36558
C4A	ENST00000428956	1.45e-14	1.87e-11	2.31849
C4A	ENST00000496659	1.93e-10	2.49e-07	2.52605
C4B	ENST00000435363	4.83e-15	6.22e-12	2.40303
C5AR1	ENST00000355085	1.33e-19	1.71e-16	2.54361
C7	ENST00000313164	5.93e-17	7.63e-14	2.33937
C9orf72	ENST00000488117	3.65e-12	4.71e-09	2.07912
CALCOCO2	ENST00000508679	7.67e-09	9.87e-06	2.38283
CALD1	ENST00000361901	2.03e-16	2.62e-13	2.51971
CALU	ENST00000449187	5.06e-09	6.51e-06	2.17384
CAMK2D	ENST00000514328	8.13e-10	1.05e-06	2.49708
CANT1	ENST00000591811	6.59e-08	8.49e-05	2.15915
CAPZA2	ENST00000426421	1.09e-08	1.41e-05	2.04632
CASP1	ENST00000533400	1.76e-22	2.27e-19	2.40579
CASP1	ENST00000526568	9.39e-18	1.21e-14	2.88775
CASP4	ENST00000393150	1.63e-20	2.09e-17	2.44567
CASP4	ENST00000524843	2.09e-11	2.69e-08	2.35153
CASP7	ENST00000429617	2.75e-09	3.54e-06	2.26997
CCDC50	ENST00000392456	4.56e-11	5.87e-08	2.09225
CCDC82	ENST00000525786	5.92e-08	7.62e-05	2.04407
CCL2	ENST00000225831	3.8e-14	4.9e-11	5.66777
CCN1	ENST00000451137	3.3e-09	4.25e-06	2.36769
CCNL1	ENST00000464316	2.84e-13	3.66e-10	2.16874
CCNL1	ENST00000477127	4.56e-08	5.87e-05	2.17658
CCNT2	ENST00000438691	5.67e-07	0.00073072	2.04753
CCR1	ENST00000296140	6.88e-30	8.86e-27	3.38133
CCR5	ENST00000292303	6.64e-25	8.56e-22	3.41021
CCR7	ENST00000246657	5.63e-10	7.25e-07	2.49373
CCT5	ENST00000515390	4.71e-07	0.000606628	2.09624
CCT6A	ENST00000462133	2.4e-07	0.000309152	2.21438
CD163	ENST00000537044	8.11e-18	1.04e-14	4.40461
CD163	ENST00000541972	1.12e-13	1.44e-10	8.01146
CD163	ENST00000537626	1.6e-12	2.06e-09	4.69368
CD163	ENST00000359156	2.48e-11	3.2e-08	4.17212
CD163	ENST00000538840	3.59e-11	4.62e-08	10.7679
CD180	ENST00000256447	1.62e-17	2.09e-14	2.39959
CD1D	ENST00000368171	2.71e-12	3.49e-09	2.19287
CD274	ENST00000381577	1.15e-09	1.48e-06	2.30365
CD300A	ENST00000360141	4.1e-29	5.28e-26	3.7239
CD300A	ENST00000582319	8.45e-15	1.09e-11	3.35363
CD300C	ENST00000330793	3.48e-21	4.48e-18	2.80776
CD300E	ENST00000392619	2e-10	2.57e-07	2.46544
CD33	ENST00000598473	1.18e-20	1.52e-17	2.171
CD33	ENST00000262262	8.36e-17	1.08e-13	3.72249
CD33	ENST00000421133	3.73e-10	4.8e-07	2.97977
CD37	ENST00000323906	2.34e-33	3.02e-30	3.02536
CD44	ENST00000263398	1.11e-18	1.42e-15	4.78525
CD44	ENST00000528086	2.93e-08	3.78e-05	8.22671
CD48	ENST00000368046	6.96e-13	8.97e-10	3.55531
CD53	ENST00000271324	8.53e-25	1.1e-21	2.37773
CD53	ENST00000471220	8.22e-08	0.000105923	2.32749
CD55	ENST00000367064	1.01e-11	1.3e-08	2.11284
CD68	ENST00000250092	1.26e-31	1.62e-28	5.90571
CD69	ENST00000228434	6.99e-26	9e-23	3.79803
CD74	ENST00000377795	1.81e-38	2.33e-35	3.13916
CD74	ENST00000518797	7.8e-38	1e-34	3.45618
CD74	ENST00000353334	2.21e-36	2.85e-33	3.74772
CD74	ENST00000009530	1.12e-34	1.44e-31	4.1776
CD74	ENST00000522246	2.89e-29	3.72e-26	6.21064
CD74	ENST00000517791	1.79e-28	2.31e-25	3.56624
CD74	ENST00000522153	9.83e-25	1.27e-21	3.65487
CD74	ENST00000523836	3.17e-19	4.08e-16	3.48918
CD74	ENST00000523813	3.44e-17	4.44e-14	2.105
CD86	ENST00000330540	5.47e-31	7.05e-28	5.44828
CD93	ENST00000246006	1.28e-21	1.65e-18	3.29026
CD99	ENST00000482405	1.49e-07	0.000191489	2.47232
CD99P1	ENST00000430562	6.07e-13	7.82e-10	2.25436
CDCP1	ENST00000296129	2.06e-15	2.66e-12	2.03099
CDK2	ENST00000555408	1.76e-10	2.27e-07	2.40472
CDKN1A	ENST00000244741	3.59e-12	4.63e-09	2.17443
CDKN1A	ENST00000405375	1.65e-11	2.12e-08	2.18699
CDKN1A	ENST00000462537	5.74e-10	7.4e-07	3.23144
CEMIP2	ENST00000474495	2.85e-08	3.67e-05	2.67212
CEP55	ENST00000371485	9.29e-12	1.2e-08	4.83465
CEP95	ENST00000579637	2.34e-10	3.01e-07	2.11288
CFB	ENST00000425368	2.93e-18	3.77e-15	2.18768
CFH	ENST00000470918	6.73e-11	8.66e-08	2.59464
CFI	ENST00000394634	4.28e-21	5.51e-18	3.25196
CFLAR	ENST00000423241	3.28e-15	4.23e-12	2.23734
CFLAR	ENST00000440180	1.55e-09	1.99e-06	2.02764
CFLAR	ENST00000341222	1.03e-08	1.33e-05	2.13214
CFLAR	ENST00000494258	3.73e-08	4.81e-05	2.2571
CFLAR-AS1	ENST00000601974	5.03e-09	6.48e-06	2.05605
CH25H	ENST00000371852	1e-20	1.29e-17	2.909
CHI3L1	ENST00000255409	1.34e-13	1.73e-10	4.66622
CHI3L1	ENST00000472064	4.8e-09	6.19e-06	4.44274
CHI3L1	ENST00000478742	3.19e-07	0.00041052	3.34
CHI3L2	ENST00000369748	3.14e-12	4.05e-09	45.5152
CHI3L2	ENST00000369744	4.69e-09	6.04e-06	33.4557
CHL1	ENST00000445697	5.9e-10	7.59e-07	2.18794
CIITA	ENST00000570546	1.27e-14	1.64e-11	2.81538
CISH	ENST00000348721	4.43e-12	5.7e-09	2.08118
CLEC2B	ENST00000228438	6.57e-18	8.46e-15	2.03823
CLEC4A	ENST00000229332	1.93e-07	0.000248531	2.18573
CLEC5A	ENST00000546910	1.88e-12	2.42e-09	3.38079
CLEC7A	ENST00000534609	7.62e-18	9.82e-15	3.90563
CLEC9A	ENST00000355819	4.09e-19	5.27e-16	2.24538
CLIC1	ENST00000375784	1.19e-19	1.54e-16	2.07781
CLU	ENST00000522238	1.22e-11	1.57e-08	2.49529
CLU	ENST00000520796	2.36e-07	0.000303486	-57.1437
CMAHP	ENST00000377989	2.25e-08	2.9e-05	2.07311
CMIP	ENST00000566513	1.21e-10	1.55e-07	2.22773
CMTM7	ENST00000334983	1.1e-26	1.42e-23	2.41665
CMTM7	ENST00000464689	1.64e-13	2.11e-10	2.01327
CNEP1R1	ENST00000566093	5.33e-08	6.86e-05	2.15344
CNKSR3	ENST00000479339	5.23e-12	6.74e-09	2.30866
CNN3	ENST00000545882	2.38e-11	3.06e-08	2.92777
COL4A1	ENST00000375820	1.54e-17	1.99e-14	2.50109
COLGALT2	ENST00000367520	3.42e-10	4.41e-07	2.07546
COQ6	ENST00000554217	1.08e-07	0.000138632	2.02591
CP	ENST00000479771	1.91e-14	2.46e-11	2.37465
CP	ENST00000264613	3.06e-14	3.94e-11	2.91905
CP	ENST00000489736	1.01e-10	1.3e-07	2.32055
CP	ENST00000471356	5.79e-10	7.45e-07	3.06429
CP	ENST00000497797	6.93e-08	8.93e-05	2.22298
CP	ENST00000494544	1.32e-07	0.00016964	3.308
CPVL	ENST00000265394	1.58e-25	2.04e-22	2.71806
CPVL	ENST00000432534	4.24e-16	5.46e-13	3.05826
CREB3L2	ENST00000458726	2.61e-09	3.37e-06	2.5383
CREM	ENST00000468236	1.02e-07	0.00013105	2.16881
CRLS1	ENST00000378868	7.32e-09	9.42e-06	2.4136
CRYAB	ENST00000533971	1.89e-13	2.44e-10	2.05161
CSDE1	ENST00000530784	8.3e-08	0.000106954	2.18243
CSF1R	ENST00000286301	7.51e-33	9.67e-30	3.48781
CSF2RA	ENST00000381529	1.71e-13	2.2e-10	3.43852
CSF2RB	ENST00000403662	2.59e-22	3.33e-19	2.95608
CSF3R	ENST00000480825	2.85e-24	3.67e-21	2.15872
CSF3R	ENST00000489551	2.05e-21	2.65e-18	2.25214
CSF3R	ENST00000361632	4.93e-09	6.35e-06	2.57135
CSTA	ENST00000264474	8.39e-22	1.08e-18	5.49654
CSTPP1	ENST00000534249	9.41e-08	0.000121144	2.04456
CTSB	ENST00000420692	9.18e-17	1.18e-13	2.69411
CTSC	ENST00000227266	1.09e-33	1.41e-30	2.98084
CTSC	ENST00000533897	2.63e-16	3.39e-13	2.64875
CTSC	ENST00000529974	9.68e-10	1.25e-06	2.52632
CTSS	ENST00000368985	1.48e-29	1.91e-26	2.26759
CX3CR1	ENST00000399220	3.56e-19	4.59e-16	2.57799
CXCL10	ENST00000306602	7.05e-15	9.08e-12	43.8478
CXCL11	ENST00000306621	1.99e-10	2.56e-07	4.35079
CXCL16	ENST00000574412	2.25e-17	2.9e-14	2.0531
CXCL2	ENST00000508487	5.9e-11	7.59e-08	2.466
CXCL2	ENST00000510048	3.35e-10	4.31e-07	3.16844
CXCL2	ENST00000296031	5.76e-09	7.42e-06	3.03608
CXCL3	ENST00000296026	1.55e-07	0.000199285	2.96402
CXCL3	ENST00000511669	4.7e-07	0.00060517	3.33541
CXCL5	ENST00000296027	1.56e-12	2.01e-09	2.16655
CXCL8	ENST00000307407	1.71e-10	2.2e-07	2.46167
CXCL9	ENST00000264888	2.26e-11	2.91e-08	13.8333
CYB5B	ENST00000568237	8.95e-10	1.15e-06	2.07986
CYBA	ENST00000261623	2.15e-26	2.77e-23	2.14797
CYBA	ENST00000569359	4.19e-24	5.4e-21	2.34443
CYBA	ENST00000567174	1.45e-19	1.87e-16	2.13886
CYBA	ENST00000563526	1.38e-11	1.78e-08	2.4969
CYBB	ENST00000378588	7.32e-32	9.43e-29	3.3279
CYLD-AS1	ENST00000567728	1.02e-07	0.00013118	3.32685
CYP4F11	ENST00000402119	4.89e-11	6.3e-08	2.27545
CYP51A1P2	ENST00000419457	2.61e-10	3.36e-07	2.03398
CYTH4	ENST00000248901	4.56e-27	5.87e-24	2.33538
CYTH4	ENST00000462927	4.87e-20	6.27e-17	2.55952
CYTIP	ENST00000264192	2.53e-22	3.26e-19	3.6352
CYTL1	ENST00000307746	3.53e-23	4.54e-20	2.64856
DAPP1	ENST00000296414	6.78e-19	8.73e-16	2.30612
DAZAP2	ENST00000551313	5.14e-08	6.62e-05	2.06562
DDX1	ENST00000478695	9.86e-08	0.000127009	2.0835
DDX5	ENST00000583894	4.78e-08	6.15e-05	2.05358
DDX60L	ENST00000511577	6.22e-08	8.01e-05	2.89505
DEF6	ENST00000316637	4.88e-21	6.29e-18	2.03276
DENND1C	ENST00000590867	2.54e-11	3.27e-08	2.65816
DENND2D	ENST00000369752	1.41e-13	1.82e-10	2.8738
DENND2D	ENST00000473682	7.73e-10	9.96e-07	2.56962
DENND4A	ENST00000431932	4.79e-07	0.000617037	2.13722
DEPP1	ENST00000298295	3.74e-10	4.82e-07	2.41241
DEPP1	ENST00000448778	1.93e-09	2.48e-06	2.54318
DHRS9	ENST00000412271	1.2e-14	1.54e-11	2.18818
DNAJA4	ENST00000493321	3.25e-10	4.18e-07	2.63072
DNAJB6	ENST00000486247	5.31e-07	0.000683424	2.15145
DNMT1	ENST00000586988	8.5e-08	0.000109423	-2.82165
DOCK2	ENST00000520450	4.61e-23	5.94e-20	2.3503
DOCK2	ENST00000519868	2.03e-21	2.61e-18	3.36967
DOCK2	ENST00000523351	3.42e-13	4.4e-10	3.4
DOCK2	ENST00000520181	3.34e-07	0.00042996	2.18592
DOCK8	ENST00000382329	2.29e-29	2.95e-26	3.33572
DOCK8	ENST00000483757	3.97e-09	5.12e-06	2.13869
DPY19L3	ENST00000392250	1.9e-09	2.44e-06	2.07324
DPYSL2	ENST00000523093	2.64e-11	3.4e-08	2.11686
DROSHA	ENST00000512076	9.23e-08	0.000118934	2.32925
DSC2	ENST00000280904	1.95e-10	2.51e-07	2.57556
DTNA	ENST00000597674	1.3e-16	1.67e-13	4.50963
DTNA	ENST00000269192	6.35e-11	8.17e-08	3.03364
DTNA	ENST00000554864	1.02e-10	1.31e-07	2.71435
DTNA	ENST00000590727	5.01e-10	6.45e-07	2.64659
DTWD2	ENST00000510708	5.11e-07	0.00065878	2.25367
EBI3	ENST00000221847	2.19e-21	2.82e-18	2.05465
EDNRA	ENST00000324300	6.17e-13	7.94e-10	2.53693
EFEMP1	ENST00000394555	2.05e-10	2.64e-07	2.01526
EFEMP1	ENST00000355426	7.87e-10	1.01e-06	2.32912
EIF1	ENST00000469308	5.26e-12	6.77e-09	2.03493
EIF4E	ENST00000505992	2.43e-10	3.13e-07	2.0638
EIF4E	ENST00000515638	2.99e-07	0.00038559	2.19776
ELL2	ENST00000508757	1.12e-09	1.44e-06	3.33062
ELL2	ENST00000505584	2.55e-08	3.29e-05	2.05449
ELMO2	ENST00000469801	1.4e-08	1.8e-05	2.09755
ELOVL7	ENST00000508821	7.78e-11	1e-07	2.04077
EMP1	ENST00000256951	5.02e-18	6.47e-15	2.94621
ENO1	ENST00000486051	1.31e-08	1.69e-05	3.05348
ENPEP	ENST00000265162	1.2e-16	1.55e-13	2.362
EPB41L2	ENST00000534166	2.37e-08	3.05e-05	2.02869
EPC1	ENST00000479380	1.81e-09	2.33e-06	2.09314
EPS8	ENST00000281172	2.49e-10	3.21e-07	2.05628
EPS8	ENST00000541465	1.36e-08	1.75e-05	2.34103
EPS8L2	ENST00000526909	3.75e-13	4.83e-10	2.08005
ERG	ENST00000468474	3.32e-09	4.27e-06	2.53944
ERRFI1	ENST00000467067	8.11e-11	1.04e-07	2.04405
ETV5	ENST00000476890	3.85e-09	4.96e-06	2.21121
EVI2B	ENST00000330927	2.08e-26	2.68e-23	2.12902
F13A1	ENST00000264870	2.5e-25	3.22e-22	3.2839
F3	ENST00000334047	6.76e-15	8.71e-12	2.33956
F3	ENST00000480356	5.67e-11	7.3e-08	2.32703
FABP5	ENST00000486269	9.12e-08	0.000117519	2.26197
FABP5	ENST00000481695	1.25e-07	0.000160617	2.39091
FAM20A	ENST00000375556	1.93e-14	2.49e-11	2.25388
FAM20A	ENST00000592554	1.9e-11	2.44e-08	2.44224
FAM20C	ENST00000512382	1.82e-11	2.34e-08	2.11047
FAM20C	ENST00000471328	2.14e-08	2.75e-05	4.60084
FBLIM1	ENST00000375771	1.64e-07	0.000210845	2.56129
FBLN5	ENST00000342058	7.77e-10	1e-06	2.22333
FBP1	ENST00000375326	7.98e-22	1.03e-18	2.29982
FCER1G	ENST00000289902	6.76e-33	8.71e-30	3.6645
FCER1G	ENST00000490414	3.62e-21	4.66e-18	3.94741
FCER1G	ENST00000367992	9.07e-17	1.17e-13	3.92698
FCGR1A	ENST00000369168	1.79e-28	2.31e-25	3.34568
FCGR1A	ENST00000444948	6.67e-24	8.6e-21	3.5429
FCGR1A	ENST00000489704	2.72e-23	3.5e-20	2.66735
FCGR1A	ENST00000489479	3.21e-18	4.14e-15	3.22664
FCGR2A	ENST00000271450	1.28e-31	1.65e-28	3.75325
FCGR2A	ENST00000471026	5.4e-20	6.95e-17	8.38201
FCGR2A	ENST00000467654	1.68e-13	2.17e-10	5.84543
FCGR2A	ENST00000467525	2.69e-13	3.47e-10	2.68826
FCGR2B	ENST00000236937	3.95e-08	5.09e-05	3.16943
FCGR2C	ENST00000467903	8.26e-21	1.06e-17	3.49351
FCGR3A	ENST00000436743	5.05e-29	6.5e-26	4.04124
FCN1	ENST00000371806	1.44e-08	1.86e-05	2.20131
FERMT3	ENST00000345728	4.2e-22	5.42e-19	2.34024
FGD2	ENST00000493635	1.94e-23	2.5e-20	2.06436
FGD2	ENST00000470273	6.55e-23	8.43e-20	3.10333
FGD2	ENST00000274963	1.97e-21	2.54e-18	3.30393
FGD2	ENST00000487920	5.06e-20	6.52e-17	2.23764
FGD2	ENST00000459781	1.63e-16	2.1e-13	2.5381
FGD2	ENST00000487975	6.53e-14	8.41e-11	2.8812
FGFR3	ENST00000352904	7.05e-08	9.08e-05	-2.80056
FGL2	ENST00000248598	4.13e-29	5.32e-26	2.53029
FLNA	ENST00000422373	1.67e-09	2.15e-06	2.16955
FMR1	ENST00000475038	1.01e-08	1.29e-05	-2.67712
FN1	ENST00000456923	6.9e-18	8.88e-15	2.10123
FN1	ENST00000446046	4.53e-17	5.83e-14	2.65747
FN1	ENST00000443816	4.14e-13	5.33e-10	2.2337
FN1	ENST00000432072	5.22e-09	6.72e-06	3.6399
FOLR2	ENST00000298223	8.81e-26	1.13e-22	2.922
FOS	ENST00000303562	2.81e-19	3.62e-16	3.55139
FOS	ENST00000555347	3.2e-17	4.12e-14	3.38104
FOS	ENST00000554617	1.67e-16	2.15e-13	3.03815
FOS	ENST00000556324	7.05e-15	9.08e-12	3.55034
FOS	ENST00000555686	9.7e-14	1.25e-10	3.20014
FOS	ENST00000554212	2.27e-13	2.92e-10	6.41019
FOSL1	ENST00000312562	1.37e-07	0.000176771	3.05915
FPR1	ENST00000304748	8.27e-29	1.06e-25	5.20424
FPR3	ENST00000339223	9.66e-21	1.24e-17	3.73292
FUBP1	ENST00000370767	2.27e-12	2.92e-09	2.0264
FYB1	ENST00000351578	2.26e-27	2.91e-24	2.99293
G6PD	ENST00000497281	5.44e-07	0.000701056	2.0462
GAB3	ENST00000369575	1.38e-14	1.77e-11	2.74171
GABRE	ENST00000486255	8.07e-14	1.04e-10	3.11126
GABRE	ENST00000483564	5.32e-10	6.85e-07	2.07911
GABRE	ENST00000491339	3.67e-08	4.72e-05	3.02923
GADD45A	ENST00000370986	4.07e-13	5.24e-10	2.27496
GADD45A	ENST00000460575	4.19e-12	5.4e-09	2.2682
GADD45B	ENST00000592937	4.59e-16	5.91e-13	2.57727
GADD45B	ENST00000215631	2.74e-13	3.53e-10	2.34019
GADD45B	ENST00000586759	6.77e-13	8.72e-10	2.30356
GALR1	ENST00000299727	1.96e-07	0.000252435	2.09275
GANAB	ENST00000356638	9.28e-08	0.000119494	2.09905
GAPT	ENST00000318469	1.21e-15	1.56e-12	2.94093
GBP1	ENST00000370473	6.35e-24	8.18e-21	4.05048
GBP1P1	ENST00000513638	5.78e-13	7.44e-10	2.76037
GBP2	ENST00000370466	9.17e-25	1.18e-21	3.55395
GBP2	ENST00000464839	1.27e-14	1.64e-11	3.85647
GBP2	ENST00000493802	8.67e-08	0.000111661	2.19753
GBP3	ENST00000370481	2.16e-13	2.78e-10	3.40584
GCH1	ENST00000491895	2.13e-10	2.74e-07	2.4186
GDI2	ENST00000447751	2.73e-07	0.000351875	2.21895
GEM	ENST00000523660	1.38e-07	0.000177684	2.52554
GFAP	ENST00000435360	4.03e-17	5.19e-14	2.9656
GFAP	ENST00000586793	7.58e-17	9.76e-14	2.8304
GFAP	ENST00000588316	6.1e-16	7.86e-13	2.74349
GFAP	ENST00000586127	4.65e-15	5.99e-12	2.76067
GFAP	ENST00000589701	3.6e-14	4.64e-11	2.25805
GFAP	ENST00000591880	4.3e-14	5.54e-11	2.26986
GFAP	ENST00000585543	7.95e-14	1.02e-10	2.25278
GFAP	ENST00000376990	3.39e-10	4.37e-07	2.87571
GLIPR2	ENST00000377959	6.59e-09	8.49e-06	3.54208
GLUL	ENST00000489818	7.9e-10	1.02e-06	2.03354
GMFG	ENST00000597595	1.31e-24	1.69e-21	2.43623
GMPR2	ENST00000559836	3.38e-07	0.000435047	2.02284
GMPS	ENST00000295920	3.91e-11	5.03e-08	3.04662
GNLY	ENST00000488945	2.35e-08	3.03e-05	2.12668
GNPDA1	ENST00000515747	1.98e-07	0.000254549	2.19981
GPN1	ENST00000610189	5.62e-08	7.24e-05	2.09855
GPR160	ENST00000355897	8.78e-21	1.13e-17	2.05665
GPR183	ENST00000376414	1.28e-29	1.64e-26	4.38546
GPR34	ENST00000378142	5.94e-26	7.65e-23	2.59156
GPR65	ENST00000267549	3.52e-27	4.53e-24	3.39933
GPR84	ENST00000267015	2.39e-15	3.08e-12	4.49178
GPR84	ENST00000551809	5.56e-12	7.16e-09	2.52712
GPRC5A	ENST00000014914	7.27e-13	9.37e-10	3.22403
GRAMD2A	ENST00000309731	4.81e-09	6.19e-06	2.79286
GTF2H2B	ENST00000508065	4.95e-07	0.000637773	2.00103
H1-3	ENST00000244534	4.35e-07	0.000560018	2.65157
H2AC18	ENST00000369159	2.16e-16	2.78e-13	2.25043
H2AC8	ENST00000303910	1.14e-13	1.47e-10	2.27176
H2BC18	ENST00000369167	4.41e-14	5.68e-11	2.99381
H2BC5	ENST00000377777	2.17e-16	2.8e-13	2.22988
H3-3B	ENST00000592643	2.33e-10	3e-07	2.34149
HACE1	ENST00000518228	7.01e-13	9.03e-10	2.07465
HAMP	ENST00000222304	3.82e-28	4.92e-25	4.71312
HAMP	ENST00000598398	1.29e-17	1.67e-14	4.73211
HAMP	ENST00000593580	2.15e-14	2.77e-11	2.18412
HAPLN3	ENST00000558770	1.9e-14	2.44e-11	2.06743
HCK	ENST00000470092	7.52e-09	9.69e-06	2.01966
HCLS1	ENST00000314583	1.24e-27	1.6e-24	2.51424
HCLS1	ENST00000473883	6.75e-21	8.69e-18	2.55737
HCLS1	ENST00000481314	2.84e-19	3.66e-16	3.48485
HCLS1	ENST00000491824	3.47e-12	4.47e-09	2.29865
HCST	ENST00000246551	3.71e-29	4.78e-26	2.55503
HCST	ENST00000437550	1.5e-17	1.94e-14	2.33817
HERPUD1	ENST00000562914	2.54e-07	0.000327591	2.1484
HGF	ENST00000423064	5.4e-16	6.96e-13	2.38778
HGF	ENST00000444829	1.08e-09	1.39e-06	3.64559
HIF1A	ENST00000557446	1.82e-10	2.35e-07	2.20163
HILPDA	ENST00000481454	1.56e-08	2.01e-05	2.53946
HK2	ENST00000290573	1.43e-13	1.84e-10	2.60538
HK2	ENST00000409174	2.71e-10	3.5e-07	2.15158
HK3	ENST00000292432	4.39e-14	5.66e-11	3.20588
HK3	ENST00000506834	6.25e-13	8.05e-10	2.11595
HLA-B	ENST00000412585	9.96e-27	1.28e-23	2.04422
HLA-B	ENST00000474381	7.62e-12	9.82e-09	2.03498
HLA-DMA	ENST00000374843	3.07e-34	3.95e-31	4.11334
HLA-DMB	ENST00000418107	1.14e-34	1.46e-31	4.7953
HLA-DMB	ENST00000498020	1.2e-22	1.54e-19	2.30563
HLA-DMB	ENST00000438510	4.43e-07	0.000570078	2.23872
HLA-DOA	ENST00000229829	1.44e-30	1.85e-27	2.32985
HLA-DPB1	ENST00000418931	2.65e-37	3.41e-34	2.87178
HLA-DPB1	ENST00000488575	7.24e-15	9.33e-12	2.24398
HLA-DPB1	ENST00000471184	4.19e-13	5.4e-10	2.85402
HLA-DPB1	ENST00000469120	1.09e-09	1.4e-06	2.3191
HLA-DQA1	ENST00000343139	6.75e-17	8.7e-14	5.75614
HLA-DQA1	ENST00000460633	5e-12	6.44e-09	3.40708
HLA-DQA1	ENST00000496318	2.25e-10	2.89e-07	4.84971
HLA-DQA2	ENST00000374940	4.82e-11	6.21e-08	3.66764
HLA-DQB1	ENST00000434651	4.86e-12	6.26e-09	3.09745
HLA-DQB1	ENST00000487676	2.33e-07	0.000300517	3.01316
HLA-DRA	ENST00000395388	4.01e-39	5.17e-36	4.43148
HLA-DRB1	ENST00000360004	4.16e-25	5.36e-22	2.7325
HLA-DRB5	ENST00000374975	9.29e-10	1.2e-06	3.28624
HLA-F	ENST00000334668	1.88e-23	2.43e-20	2.27541
HM13	ENST00000340852	1.01e-10	1.3e-07	2.45761
HMGCS1	ENST00000507004	3.81e-11	4.91e-08	2.39828
HMOX1	ENST00000216117	4.6e-24	5.93e-21	2.5876
HOXB7	ENST00000239165	6.86e-11	8.84e-08	2.55314
HPGDS	ENST00000295256	9.25e-25	1.19e-21	2.68937
HPS3	ENST00000478525	8.83e-09	1.14e-05	2.14583
HSP90AA1	ENST00000556554	2.28e-11	2.94e-08	2.03676
HSP90AA1	ENST00000557089	3.94e-11	5.07e-08	2.15698
HSP90AA1	ENST00000560130	3.26e-07	0.000420041	2.08918
HSPA1A	ENST00000375651	2.39e-11	3.08e-08	2.26966
HSPA1B	ENST00000375650	3.69e-11	4.75e-08	2.32148
HSPA6	ENST00000309758	9.65e-19	1.24e-15	10.5309
HSPA7	ENST00000445535	3.85e-26	4.95e-23	4.28992
HSPA8	ENST00000527983	2.01e-11	2.59e-08	2.35567
HSPA8	ENST00000532167	3.53e-10	4.55e-07	2.08774
HSPA8	ENST00000524552	8.77e-09	1.13e-05	2.20584
HSPA8	ENST00000531063	5.89e-08	7.58e-05	2.29475
HSPA8	ENST00000526686	2.09e-07	0.000269154	2.10394
HSPB1	ENST00000447574	2.44e-10	3.14e-07	2.10613
HSPE1	ENST00000495200	4.94e-13	6.36e-10	2.42174
ICAM1	ENST00000264832	8.16e-21	1.05e-17	3.53975
IER3	ENST00000259874	4.87e-18	6.27e-15	2.0572
IFI16	ENST00000493884	4.5e-19	5.79e-16	2.01163
IFI16	ENST00000295809	1.83e-11	2.36e-08	2.31603
IFI16	ENST00000566111	7.11e-11	9.16e-08	2.10059
IFI30	ENST00000407280	2.51e-29	3.23e-26	3.67104
IFI30	ENST00000600463	1.43e-13	1.85e-10	2.07734
IFITM1	ENST00000408968	1.73e-23	2.22e-20	2.09706
IFITM2	ENST00000399817	1.23e-14	1.59e-11	2.01581
IGHA1	ENST00000390547	1.98e-07	0.000254502	2.87846
IGHG2	ENST00000390545	4.32e-08	5.56e-05	2.33776
IGHG4	ENST00000390543	1.32e-08	1.7e-05	2.54041
IGKC	ENST00000390237	1.99e-07	0.000256579	3.4365
IGLC1	ENST00000390321	4.67e-08	6.01e-05	3.66297
IGSF6	ENST00000268389	1.84e-22	2.37e-19	2.41209
IKZF1	ENST00000346667	3.93e-21	5.07e-18	2.67046
IL10	ENST00000423557	2.87e-16	3.69e-13	3.90882
IL10RA	ENST00000227752	3.76e-27	4.84e-24	2.43077
IL10RA	ENST00000529924	2.54e-18	3.27e-15	2.50142
IL10RA	ENST00000525467	1.1e-11	1.42e-08	3.5477
IL16	ENST00000394652	1.75e-26	2.25e-23	2.23356
IL18	ENST00000525547	1.36e-22	1.76e-19	2.2098
IL18	ENST00000280357	7.34e-19	9.45e-16	3.02976
IL18	ENST00000534225	3.11e-12	4e-09	2.94843
IL18BP	ENST00000343898	4.48e-07	0.000576509	2.63241
IL1A	ENST00000263339	9.95e-12	1.28e-08	2.48378
IL1B	ENST00000263341	6.79e-18	8.74e-15	6.43525
IL1R1	ENST00000410023	3.22e-07	0.000414627	3.05133
IL1R1	ENST00000424272	5.05e-07	0.000649963	2.39942
IL1RAP	ENST00000072516	3.16e-12	4.07e-09	2.26918
IL1RL1	ENST00000409584	1.85e-08	2.39e-05	3.98959
IL1RN	ENST00000354115	3.57e-07	0.000460163	7.22556
IL33	ENST00000456383	8.58e-10	1.11e-06	2.18686
IL4I1	ENST00000391826	1.3e-14	1.67e-11	2.96316
IL4R	ENST00000568746	5.28e-12	6.81e-09	2.46011
IL4R	ENST00000543915	6.85e-09	8.83e-06	2.30894
IL6	ENST00000426291	3.06e-10	3.94e-07	5.69809
INSIG1	ENST00000468307	9.09e-09	1.17e-05	2.32225
IQGAP1	ENST00000558957	4.65e-08	5.99e-05	2.10873
IRF1	ENST00000405885	1.84e-14	2.37e-11	2.92183
IRF1	ENST00000437654	9.09e-11	1.17e-07	3.74494
IRF5	ENST00000357234	4.62e-15	5.95e-12	3.70894
IRF5	ENST00000402030	6.78e-09	8.73e-06	2.23603
IRF8	ENST00000268638	4.47e-26	5.76e-23	2.6962
IRF8	ENST00000563180	2.43e-11	3.12e-08	3.23876
ITGAL	ENST00000356798	1.97e-24	2.54e-21	2.26231
ITGAM	ENST00000544665	1.07e-29	1.38e-26	2.33765
ITGAX	ENST00000562138	4.73e-13	6.09e-10	2.3148
ITGAX	ENST00000567409	4.15e-10	5.35e-07	3.19677
ITGB1	ENST00000488494	5e-09	6.44e-06	2.43851
ITGB2	ENST00000302347	9.92e-26	1.28e-22	6.69487
ITGB2	ENST00000475170	5.56e-24	7.17e-21	2.17185
ITGB2	ENST00000397852	4.67e-23	6.01e-20	4.47883
ITGB2	ENST00000498666	1.69e-21	2.18e-18	2.75928
ITGB3	ENST00000559488	1.62e-18	2.09e-15	3.29144
JAK3	ENST00000526008	7.04e-10	9.07e-07	2.64238
KCNE3	ENST00000525550	2.93e-09	3.78e-06	2.8296
KCTD10	ENST00000535747	4.53e-09	5.83e-06	2.28788
KCTD10	ENST00000540402	5.38e-08	6.93e-05	2.46454
KDSR	ENST00000591902	9.47e-08	0.000122009	2.04716
KIFC1	ENST00000428849	3.81e-09	4.9e-06	2.0569
KLHL24	ENST00000242810	2.85e-07	0.000366708	2.45405
KLHL6	ENST00000341319	5.87e-17	7.56e-14	2.75074
KLHL6	ENST00000489245	1.07e-12	1.37e-09	3.04167
KSR1	ENST00000581975	1.18e-09	1.53e-06	2.34528
KYNU	ENST00000264170	9.38e-20	1.21e-16	3.35232
LAIR1	ENST00000391742	1.06e-24	1.37e-21	6.42136
LAIR1	ENST00000391743	2.71e-23	3.49e-20	2.48883
LAIR1	ENST00000460312	4.39e-19	5.66e-16	2.79776
LAIR1	ENST00000475389	5.18e-16	6.68e-13	2.47678
LAP3	ENST00000606142	4.34e-16	5.58e-13	2.05741
LAPTM5	ENST00000294507	4.45e-31	5.73e-28	2.56075
LAPTM5	ENST00000476492	5.84e-12	7.52e-09	2.44245
LAT2	ENST00000275635	1.38e-22	1.78e-19	2.73619
LAT2	ENST00000465116	1.37e-13	1.76e-10	2.59836
LCP1	ENST00000398576	1.26e-27	1.62e-24	3.2714
LCP2	ENST00000522760	1.23e-11	1.59e-08	2.849
LDHA	ENST00000494573	1.21e-11	1.55e-08	2.12861
LDLR	ENST00000558518	6.43e-12	8.28e-09	3.01256
LEPROT	ENST00000484243	1.94e-07	0.000249554	2.37543
LGALS3	ENST00000553755	1.77e-09	2.28e-06	2.08968
LGALS9	ENST00000481514	9.52e-20	1.23e-16	2.17364
LGALS9	ENST00000579930	8.36e-15	1.08e-11	3.58853
LGALS9	ENST00000313648	2.22e-14	2.85e-11	2.12864
LGALS9	ENST00000395473	1.9e-12	2.45e-09	3.41109
LGALS9	ENST00000579402	4.49e-09	5.79e-06	2.61925
LIF	ENST00000249075	6.61e-11	8.51e-08	5.77817
LILRA1	ENST00000473156	2.98e-10	3.84e-07	3.40113
LILRA1	ENST00000495417	2.43e-08	3.13e-05	3.28405
LILRA2	ENST00000251376	3.57e-18	4.59e-15	2.47285
LILRA6	ENST00000430421	1.29e-08	1.66e-05	2.1162
LILRB1	ENST00000396331	8.71e-12	1.12e-08	3.20993
LILRB1	ENST00000487425	2.26e-08	2.92e-05	2.68744
LILRB1	ENST00000480375	8.45e-08	0.000108833	2.80765
LILRB2	ENST00000391748	1.44e-15	1.86e-12	3.40758
LILRB2	ENST00000493242	5.94e-14	7.65e-11	2.63288
LILRB3	ENST00000460208	5.06e-10	6.52e-07	3.04016
LILRB4	ENST00000430952	3.73e-28	4.8e-25	3.88427
LILRB4	ENST00000434286	2.52e-17	3.25e-14	3.6496
LILRB4	ENST00000391736	5.43e-17	6.99e-14	2.24559
LILRB4	ENST00000470943	2.7e-16	3.48e-13	2.41728
LILRB4	ENST00000270452	2.52e-07	0.000324266	3.005
LIMK1	ENST00000538333	9.33e-11	1.2e-07	2.79104
LIMK2	ENST00000425203	1.33e-13	1.72e-10	2.62436
LIMK2	ENST00000462625	2.01e-13	2.58e-10	2.02247
LIMK2	ENST00000340552	4.48e-10	5.78e-07	2.14784
LINC00115	ENST00000473798	1.28e-07	0.000164309	2.0305
LINC00840	ENST00000431737	1.54e-10	1.98e-07	2.51613
LINC01094	ENST00000503259	1.48e-13	1.91e-10	2.58951
LINC01094	ENST00000503539	8.93e-13	1.15e-09	2.13787
LINC01426	ENST00000420877	6.28e-09	8.09e-06	2.66387
LINC01480	ENST00000483481	1.43e-08	1.84e-05	2.59515
LINC02381	ENST00000508564	1.9e-24	2.45e-21	2.21627
LINC02975	ENST00000455981	2.66e-18	3.43e-15	2.41243
LIPG	ENST00000261292	5.75e-18	7.4e-15	3.53222
LITAF	ENST00000573332	8.59e-08	0.00011065	2.42082
LOXL3	ENST00000393937	1.75e-07	0.000225183	2.23889
LPAR2	ENST00000592061	3.53e-12	4.55e-09	2.16847
LPAR4	ENST00000435339	2.01e-12	2.6e-09	2.09836
LPAR5	ENST00000431922	4.92e-27	6.34e-24	2.40982
LPAR5	ENST00000329858	3.9e-17	5.02e-14	2.825
LPAR6	ENST00000345941	6.78e-31	8.73e-28	2.21939
LPCAT2	ENST00000262134	1.4e-24	1.8e-21	2.46184
LRG1	ENST00000306390	3.14e-11	4.04e-08	2.2214
LRIG2	ENST00000466161	1.93e-07	0.000248975	2.26074
LRP10	ENST00000546834	3.55e-08	4.57e-05	2.7326
LRRC25	ENST00000339007	2.76e-17	3.55e-14	2.67988
LRRC3B	ENST00000469437	1.15e-10	1.48e-07	2.3717
LRRC3B	ENST00000417744	9.62e-09	1.24e-05	2.14493
LSP1	ENST00000311604	9.02e-14	1.16e-10	2.1111
LST1	ENST00000376096	3.14e-17	4.05e-14	2.99756
LST1	ENST00000376090	1.23e-16	1.58e-13	3.50926
LST1	ENST00000376093	1.24e-09	1.6e-06	2.55939
LST1	ENST00000303757	3.97e-08	5.11e-05	2.75627
LST1	ENST00000376089	4.12e-08	5.3e-05	2.84688
LST1	ENST00000396101	3.33e-07	0.00042854	2.30428
LY86	ENST00000379953	1.38e-33	1.78e-30	2.84358
LY96	ENST00000284818	1.1e-24	1.42e-21	2.69394
LY96	ENST00000518893	4.5e-13	5.79e-10	2.1185
LYL1	ENST00000590974	5.04e-16	6.49e-13	2.07675
LYN	ENST00000520220	2.13e-25	2.74e-22	2.04478
LYN	ENST00000519728	1.46e-07	0.000188493	3.04406
LYVE1	ENST00000256178	3.19e-15	4.11e-12	2.25382
LYVE1	ENST00000438354	1.71e-09	2.2e-06	2.54551
LYZ	ENST00000261267	5.21e-19	6.71e-16	2.24592
MACROH2A1	ENST00000360597	2.64e-09	3.4e-06	2.38586
MAP3K7	ENST00000369320	4.04e-14	5.21e-11	2.06141
MAP3K8	ENST00000375321	5e-19	6.45e-16	2.00293
MAP3K8	ENST00000375322	4.55e-15	5.86e-12	2.28658
MAP4K3	ENST00000495648	3.66e-07	0.000471542	2.10624
MAPK1IP1L	ENST00000554364	2.86e-09	3.69e-06	2.72313
MAPRE2	ENST00000591734	2.97e-13	3.82e-10	2.52123
MAPRE2	ENST00000436190	5.9e-11	7.61e-08	3.07447
MARCHF3	ENST00000506088	6.45e-09	8.3e-06	2.1833
MARCO	ENST00000327097	9.62e-14	1.24e-10	3.77568
MARCO	ENST00000494979	3.74e-08	4.82e-05	3.50791
MATN2	ENST00000521689	8.92e-09	1.15e-05	2.37423
MBNL1	ENST00000324210	4.71e-07	0.000606511	2.08137
MCAM	ENST00000528502	6.78e-09	8.73e-06	2.08711
MCF2L	ENST00000442625	3.06e-07	0.000393607	2.0896
MCMBP	ENST00000369077	5.38e-10	6.92e-07	2.09792
MCUB	ENST00000394650	5.93e-14	7.63e-11	2.07872
MCUB	ENST00000515114	2.59e-09	3.33e-06	4.07687
MECOM	ENST00000464456	8.42e-10	1.08e-06	2.01618
MED13L	ENST00000549786	1.75e-08	2.25e-05	2.07899
MEGF11	ENST00000422354	2.4e-14	3.09e-11	2.47207
MEP1A	ENST00000230588	9.89e-12	1.27e-08	3.05263
MERTK	ENST00000421804	3.65e-09	4.7e-06	2.08396
METTL21A	ENST00000426075	2.83e-07	0.000364778	2.14685
MFN1	ENST00000357390	5.27e-09	6.78e-06	2.35031
MGAT1	ENST00000427865	3.93e-17	5.06e-14	2.03887
MGP	ENST00000539261	6.48e-13	8.35e-10	2.07458
MGST1	ENST00000543076	9.06e-09	1.17e-05	3.65904
MICB	ENST00000252229	1.17e-07	0.000151115	2.02232
MKI67	ENST00000368653	6.8e-09	8.76e-06	4.4087
MLKL	ENST00000308807	1.68e-15	2.17e-12	2.03161
MLKL	ENST00000571303	9.11e-08	0.000117389	2.02515
MMRN1	ENST00000264790	2.57e-07	0.000330876	3.0232
MNDA	ENST00000368141	9.3e-31	1.2e-27	2.47534
MPEG1	ENST00000361050	2.29e-21	2.95e-18	2.14353
MPHOSPH9	ENST00000545974	6.62e-09	8.53e-06	2.06958
MPZL2	ENST00000278937	1.91e-16	2.46e-13	3.02727
MPZL2	ENST00000438295	7.01e-11	9.03e-08	2.37774
MPZL2	ENST00000529376	1.08e-09	1.4e-06	2.41707
MS4A4A	ENST00000337908	1.36e-29	1.75e-26	5.84848
MS4A4A	ENST00000529991	2.49e-15	3.2e-12	3.16289
MS4A4E	ENST00000532442	1.07e-10	1.38e-07	2.1194
MS4A6A	ENST00000528851	9.46e-27	1.22e-23	4.96128
MS4A6A	ENST00000531914	4.26e-21	5.48e-18	4.33227
MS4A6A	ENST00000526677	4.92e-21	6.33e-18	4.32444
MS4A6A	ENST00000412309	1.38e-12	1.78e-09	2.91842
MS4A7	ENST00000358246	1.41e-23	1.82e-20	2.60946
MS4A7	ENST00000528808	8.78e-19	1.13e-15	4.13789
MS4A7	ENST00000528500	2.25e-12	2.9e-09	4.23339
MSR1	ENST00000350896	1.94e-30	2.5e-27	4.48482
MSR1	ENST00000381998	4.05e-23	5.22e-20	5.13144
MSR1	ENST00000445506	2.23e-12	2.88e-09	3.97872
MTHFD2	ENST00000409804	2.01e-13	2.58e-10	2.06898
MTHFD2	ENST00000470592	5.83e-09	7.51e-06	3.30541
MTMR10	ENST00000565728	1.96e-07	0.000252383	2.05069
MVP	ENST00000563123	3.15e-16	4.06e-13	2.3951
MX2	ENST00000330714	1.21e-14	1.56e-11	2.20996
MYC	ENST00000377970	1.75e-12	2.25e-09	2.32957
MYD88	ENST00000396334	3.42e-14	4.41e-11	2.42157
MYD88	ENST00000484513	7.08e-09	9.12e-06	2.29885
MYO1G	ENST00000463516	3.59e-12	4.63e-09	2.7431
MYO1G	ENST00000483585	1.66e-08	2.14e-05	4.19665
MYO1G	ENST00000464434	2.01e-07	0.000259507	2.45778
MYO6	ENST00000430435	3.57e-08	4.6e-05	-2.55145
MYOF	ENST00000359263	3.42e-12	4.41e-09	2.50965
NAA50	ENST00000493900	1.94e-09	2.5e-06	2.07182
NABP1	ENST00000451500	7.31e-08	9.42e-05	2.39159
NAGA	ENST00000402937	5.65e-09	7.27e-06	2.29129
NAIP	ENST00000194097	2.25e-13	2.9e-10	3.26128
NAMPT	ENST00000222553	5.91e-19	7.62e-16	2.65221
NAMPT	ENST00000463871	1.06e-08	1.37e-05	3.11557
NAMPT	ENST00000484527	4.06e-08	5.23e-05	2.27355
NAMPTP1	ENST00000440465	1.74e-08	2.24e-05	3.52577
NCF1	ENST00000289473	6.09e-19	7.84e-16	2.29757
NCF1B	ENST00000423083	3.84e-09	4.95e-06	2.28309
NCF1C	ENST00000438382	2.37e-08	3.06e-05	3.27124
NCF2	ENST00000367536	8.01e-22	1.03e-18	3.29673
NCF4	ENST00000248899	4.61e-23	5.94e-20	2.6039
NCKAP1	ENST00000493359	2.43e-10	3.13e-07	2.48054
NCKAP1L	ENST00000293373	1.78e-29	2.29e-26	2.68533
NCKAP1L	ENST00000545638	7.14e-17	9.19e-14	2.90066
NDUFS1	ENST00000423725	7.56e-08	9.74e-05	3.6953
NEDD4	ENST00000435532	3.95e-09	5.08e-06	2.01915
NFKB2	ENST00000471698	4.59e-08	5.91e-05	2.2858
NFKBIZ	ENST00000326172	1.24e-12	1.6e-09	2.12396
NFKBIZ	ENST00000495089	1.06e-11	1.36e-08	3.05663
NIBAN1	ENST00000367511	1.04e-23	1.34e-20	2.20191
NID1	ENST00000264187	4.2e-14	5.4e-11	2.19614
NLRC5	ENST00000539881	1.95e-08	2.51e-05	2.12539
NLRC5	ENST00000544189	2.5e-08	3.22e-05	2.69704
NOD2	ENST00000300589	4.89e-21	6.3e-18	2.8134
NPC1	ENST00000586718	2.16e-08	2.78e-05	2.02657
NPEPPS	ENST00000525401	4.76e-07	0.000612831	2.20406
NPM1P25	ENST00000429734	3.34e-12	4.3e-09	2.118
NRCAM	ENST00000351718	1.69e-12	2.18e-09	2.18639
NREP	ENST00000507742	4.76e-07	0.000612904	2.18485
NSMAF	ENST00000519166	5.7e-09	7.34e-06	2.29334
NUP98	ENST00000483285	3.82e-07	0.00049208	2.05285
NXF3	ENST00000497850	1e-09	1.29e-06	2.51923
NXN	ENST00000575455	8.85e-09	1.14e-05	2.13363
OAS1	ENST00000202917	2.07e-13	2.67e-10	2.11761
OAS2	ENST00000449768	5.05e-13	6.51e-10	2.02488
OAS2	ENST00000392583	7.79e-13	1e-09	2.01181
ODF3B	ENST00000329363	2.94e-07	0.000378388	2.83506
OLR1	ENST00000309539	2.37e-23	3.06e-20	2.69189
ORMDL2	ENST00000548974	3.29e-15	4.24e-12	2.04845
OSM	ENST00000215781	7.93e-17	1.02e-13	3.25689
OSMR	ENST00000502536	3.68e-15	4.75e-12	3.10418
P2RY12	ENST00000302632	3.11e-24	4.01e-21	2.79039
P2RY12	ENST00000468596	1.64e-07	0.000210904	2.63175
P2RY6	ENST00000538328	1.86e-13	2.39e-10	8.17073
P2RY6	ENST00000393590	3.7e-13	4.77e-10	2.97333
P2RY8	ENST00000381297	8.76e-08	0.000112825	2.50916
PABPC1	ENST00000522387	6.04e-11	7.78e-08	2.22237
PAFAH1B1	ENST00000571495	1.06e-10	1.36e-07	2.02826
PALM2AKAP2	ENST00000482335	2.39e-10	3.07e-07	2.03226
PAM	ENST00000304400	4.23e-10	5.44e-07	2.04533
PAQR3	ENST00000505735	9.14e-08	0.000117673	2.00706
PARP14	ENST00000474629	8.86e-21	1.14e-17	2.14368
PARP9	ENST00000477522	8.18e-19	1.05e-15	2.10727
PARVG	ENST00000475485	1.62e-28	2.09e-25	2.57185
PARVG	ENST00000468564	3.12e-27	4.02e-24	3.3904
PARVG	ENST00000415224	4.5e-24	5.8e-21	2.65831
PARVG	ENST00000417767	1.61e-13	2.08e-10	2.14559
PARVG	ENST00000471836	1.84e-08	2.37e-05	2.84169
PASK	ENST00000403638	2.16e-09	2.78e-06	2.06596
PCBP3	ENST00000472191	5.02e-07	0.000646322	2.02948
PCED1B-AS1	ENST00000547600	1e-20	1.29e-17	3.72664
PCED1B-AS1	ENST00000550426	5.65e-12	7.27e-09	2.46974
PCED1B-AS1	ENST00000547626	3.52e-11	4.53e-08	2.51783
PCED1B-AS1	ENST00000552990	1.01e-10	1.3e-07	2.49419
PCED1B-AS1	ENST00000552269	2.89e-10	3.72e-07	2.16642
PCED1B-AS1	ENST00000551432	1.63e-07	0.000210262	2.11571
PDCD2	ENST00000392090	7.41e-11	9.55e-08	2.02095
PDE10A	ENST00000584911	1.37e-08	1.76e-05	2.44928
PDE4B	ENST00000534463	1.32e-08	1.7e-05	2.05896
PDE4DIP	ENST00000530062	6.07e-08	7.81e-05	2.65006
PDE5A	ENST00000354960	2.95e-09	3.8e-06	2.2722
PDLIM1	ENST00000329399	4.8e-16	6.18e-13	2.45385
PDPN	ENST00000376057	2.85e-14	3.67e-11	2.11996
PDPN	ENST00000294489	3.05e-14	3.92e-11	2.28343
PELATON	ENST00000425497	2.38e-10	3.07e-07	3.61304
PELATON	ENST00000422459	3.06e-07	0.000393792	3.14179
PEX2	ENST00000520203	5.94e-07	0.000764701	2.51125
PFKFB3	ENST00000379775	1.08e-13	1.39e-10	2.15499
PFKFB3	ENST00000487989	7.87e-11	1.01e-07	2.13022
PFKFB3	ENST00000450232	4.73e-07	0.000609726	2.2881
PGD	ENST00000493288	3.59e-07	0.00046221	2.04542
PGK1	ENST00000491291	1.88e-10	2.42e-07	2.14493
PGM2	ENST00000512556	4.57e-12	5.89e-09	2.32966
PGM2	ENST00000515668	2.5e-09	3.21e-06	2.34981
PI15	ENST00000260113	3.72e-12	4.79e-09	2.82137
PICALM	ENST00000529760	2.39e-10	3.08e-07	2.12085
PICALM	ENST00000356360	6.31e-08	8.13e-05	2.06362
PIGN	ENST00000400334	2.12e-08	2.74e-05	2.13052
PIGN	ENST00000589720	1.13e-07	0.000145374	2.38945
PIK3AP1	ENST00000339364	1.55e-30	1.99e-27	3.22264
PIK3CG	ENST00000496166	3.24e-11	4.17e-08	2.29945
PIK3R5	ENST00000583810	1.96e-15	2.52e-12	2.85655
PIK3R5	ENST00000447110	9.58e-13	1.23e-09	3.17929
PIP5K1A	ENST00000460157	3.01e-07	0.000388195	2.01112
PIRT	ENST00000580256	3.63e-09	4.68e-06	3.26094
PLA1A	ENST00000273371	4.35e-14	5.61e-11	2.48776
PLA2G4A	ENST00000367466	3.77e-16	4.86e-13	2.00455
PLA2G7	ENST00000274793	2.79e-07	0.000359345	2.42625
PLAAT4	ENST00000255688	4.62e-17	5.95e-14	2.0869
PLAC8	ENST00000311507	2.05e-14	2.64e-11	3.92223
PLAC8	ENST00000411416	1.48e-13	1.91e-10	4.38418
PLAUR	ENST00000340093	2.48e-16	3.2e-13	2.16011
PLAUR	ENST00000339082	5e-14	6.44e-11	2.51188
PLAUR	ENST00000598875	2.9e-07	0.000374072	2.3553
PLBD1	ENST00000240617	2.86e-26	3.68e-23	2.29638
PLCB1	ENST00000378637	5.64e-07	0.000726962	-2.98881
PLCB2	ENST00000561378	3.7e-22	4.76e-19	2.87454
PLCB2	ENST00000260402	5.55e-17	7.15e-14	4.03941
PLCB2	ENST00000559634	1.25e-15	1.61e-12	3.21362
PLCB2	ENST00000456256	3.84e-14	4.95e-11	3.63584
PLCE1	ENST00000371385	1.61e-14	2.07e-11	2.00963
PLD4	ENST00000392593	1.38e-25	1.78e-22	2.65674
PLEC	ENST00000356346	4.07e-08	5.24e-05	2.13947
PLEK	ENST00000234313	1.44e-26	1.86e-23	2.76274
PLOD2	ENST00000282903	3.58e-08	4.61e-05	2.23116
PLPP4	ENST00000398250	2.58e-09	3.32e-06	3.10825
PLSCR1	ENST00000342435	3.71e-22	4.77e-19	2.33117
PLSCR1	ENST00000469266	5.75e-14	7.41e-11	2.60255
PLSCR1	ENST00000448787	6.66e-12	8.57e-09	2.20518
PLSCR1	ENST00000484560	3.48e-07	0.000447981	2.6085
PLSCR4	ENST00000460350	7.19e-11	9.26e-08	2.6579
PML	ENST00000563500	1.54e-09	1.98e-06	2.16495
PML	ENST00000354026	1.2e-07	0.000154289	2.28927
PML	ENST00000435786	1.9e-07	0.000244529	2.28512
PMPCA	ENST00000399219	3.99e-09	5.14e-06	-3.35512
PNP	ENST00000556293	2.47e-12	3.18e-09	2.30068
PNPLA8	ENST00000436062	6.19e-10	7.97e-07	2.0439
PNPT1	ENST00000429805	3.5e-07	0.00045116	2.03486
PNRC1	ENST00000354922	3.11e-17	4e-14	2.05693
POC1B	ENST00000313546	8.3e-11	1.07e-07	2.02799
PODXL	ENST00000322985	5.4e-08	6.95e-05	2.78979
POLB	ENST00000532157	3.99e-10	5.13e-07	2.36998
PPIP5K2	ENST00000510672	2.73e-07	0.000351087	2.02573
PPP4R3A	ENST00000554308	2.74e-12	3.52e-09	2.02597
PRDX1	ENST00000372079	4.87e-08	6.27e-05	-2.60043
PROS1	ENST00000394236	1.19e-10	1.53e-07	2.04115
PRRC2C	ENST00000426496	2.68e-09	3.46e-06	-3.3549
PRRX1	ENST00000367760	9.59e-12	1.23e-08	2.05012
PSD4	ENST00000418251	5.51e-08	7.1e-05	2.43258
PSTPIP2	ENST00000409746	5.79e-18	7.46e-15	3.32202
PTBP3	ENST00000374257	4.46e-08	5.75e-05	2.05605
PTDSS1	ENST00000518776	4.05e-09	5.22e-06	2.21053
PTGER1	ENST00000292513	9.47e-08	0.000121935	2.09208
PTGER4	ENST00000302472	1.17e-15	1.51e-12	2.23537
PTGES3P1	ENST00000439531	1.47e-13	1.89e-10	3.04366
PTGS2	ENST00000367468	6.43e-10	8.28e-07	2.1115
PTPA	ENST00000434095	2.99e-07	0.000385013	2.09211
PTPN2	ENST00000327283	5.96e-17	7.67e-14	2.19536
PTPN6	ENST00000318974	1.65e-17	2.12e-14	4.50095
PTPN6	ENST00000543744	2.05e-11	2.64e-08	2.1895
PTPRC	ENST00000348564	3.66e-34	4.72e-31	3.78886
PTPRG	ENST00000295874	1.22e-07	0.000157495	2.54545
PTPRZ1	ENST00000449182	5.16e-10	6.65e-07	2.00317
PTPRZ1	ENST00000470504	1.39e-07	0.00017875	2.30383
PTX3	ENST00000295927	1.66e-09	2.13e-06	3.90772
PYGL	ENST00000216392	1.08e-11	1.39e-08	2.66032
PYGL	ENST00000532107	1.8e-07	0.00023129	2.02694
QRICH1	ENST00000498440	5.01e-07	0.000644705	2.05212
RAB11A	ENST00000569896	5.37e-07	0.000692142	2.14985
RAB27A	ENST00000336787	1.72e-08	2.22e-05	3.02264
RAB29	ENST00000235932	1.66e-08	2.14e-05	2.06285
RAB34	ENST00000301043	7.8e-14	1.01e-10	2.07229
RAB38	ENST00000243662	5.39e-07	0.000694216	2.21308
RAC2	ENST00000249071	2.89e-25	3.72e-22	2.91566
RASAL3	ENST00000602101	5.96e-16	7.68e-13	2.04898
RASSF10-DT	ENST00000533002	6.13e-08	7.9e-05	2.60196
RB1	ENST00000484879	7.41e-12	9.54e-09	2.08188
RBBP4	ENST00000458695	7.38e-08	9.5e-05	2.34424
RBM11	ENST00000495055	1.31e-07	0.00016827	2.06316
RBM47	ENST00000381795	4.97e-08	6.41e-05	2.01076
RBMS1	ENST00000490637	1.03e-08	1.33e-05	2.01354
RCAN1	ENST00000381132	5.18e-11	6.68e-08	7.77971
RCAN1	ENST00000609325	1.41e-07	0.000181775	2.26046
RELA	ENST00000525858	2.8e-09	3.61e-06	2.25544
RELB	ENST00000221452	3.32e-09	4.28e-06	2.30269
RELL1	ENST00000454158	6.82e-17	8.78e-14	2.37111
RGS1	ENST00000498352	9.56e-21	1.23e-17	6.09651
RGS1	ENST00000469578	5.03e-19	6.48e-16	5.15939
RGS1	ENST00000367459	2.86e-17	3.69e-14	4.77711
RGS1	ENST00000583155	2.54e-16	3.27e-13	6.85414
RGS10	ENST00000369103	1.14e-31	1.47e-28	2.62332
RGS18	ENST00000367460	1.11e-26	1.43e-23	3.35783
RGS2	ENST00000483295	2.34e-13	3.02e-10	3.73597
RGS20	ENST00000297313	2.22e-11	2.86e-08	2.06582
RHBDF2	ENST00000590322	2.29e-09	2.95e-06	2.53265
RHOBTB3	ENST00000506817	3.33e-08	4.29e-05	-2.32378
RHOH	ENST00000381799	2.8e-09	3.6e-06	2.34975
RIGI	ENST00000379883	1e-08	1.29e-05	2.77309
RIPK3	ENST00000557624	1.77e-13	2.27e-10	2.33514
RNASE2	ENST00000304625	5.03e-25	6.48e-22	4.48809
RNASE2CP	ENST00000555624	1.14e-11	1.47e-08	3.68263
RNASE3	ENST00000304639	2.23e-22	2.88e-19	3.54325
RNASE4	ENST00000555835	3.19e-15	4.11e-12	2.16007
RNASE6	ENST00000304677	4.11e-28	5.29e-25	2.72812
RNASET2	ENST00000508775	1.44e-29	1.86e-26	2.0119
RND3	ENST00000263895	1.56e-10	2.01e-07	2.03777
RNF122	ENST00000256257	1.47e-11	1.89e-08	2.0224
RNFT1	ENST00000477207	1.6e-07	0.000206311	2.09675
ROBO1	ENST00000467549	5.31e-07	0.000683576	2.05183
RPL21	ENST00000473558	4.73e-12	6.09e-09	2.12012
RPL7	ENST00000466821	5.26e-09	6.77e-06	2.15379
RPS24	ENST00000372360	9.9e-16	1.27e-12	3.30581
RPS6KA1	ENST00000530003	1.41e-20	1.82e-17	2.82793
RPS6KA1	ENST00000531113	6.99e-11	9e-08	2.73377
RRP1	ENST00000471909	2.36e-07	0.000304371	-2.93588
RSBN1	ENST00000476412	2.71e-09	3.49e-06	-5.35181
RUNX1	ENST00000344691	3.37e-26	4.35e-23	3.59509
RUNX1	ENST00000469087	1.42e-13	1.83e-10	2.02672
RUSF1	ENST00000541442	5.36e-07	0.000689949	-2.7956
RYR1	ENST00000594335	1.08e-11	1.39e-08	2.18187
S100A10	ENST00000368811	4.77e-21	6.15e-18	2.10601
S100A11	ENST00000271638	6.96e-29	8.96e-26	2.38261
S100A12	ENST00000368737	1.98e-07	0.000254934	2.73448
S100A3	ENST00000368713	1.55e-09	1.99e-06	5.4183
S100A8	ENST00000368733	1.22e-11	1.57e-08	3.30962
S100A9	ENST00000368738	1.31e-17	1.68e-14	4.45333
SAMSN1	ENST00000400566	4.66e-23	6e-20	4.03053
SAP30BP	ENST00000584240	4e-10	5.16e-07	2.10097
SASH3	ENST00000356892	1.9e-28	2.45e-25	2.40304
SAT1	ENST00000379251	2.25e-16	2.9e-13	2.25177
SATB1	ENST00000491519	1.84e-08	2.36e-05	2.04836
SBNO2	ENST00000586109	1.7e-11	2.2e-08	2.1647
SCARA3	ENST00000337221	7.22e-12	9.3e-09	2.06014
SCG3	ENST00000542355	1.4e-09	1.81e-06	2.67791
SCIN	ENST00000297029	4.8e-29	6.19e-26	5.46037
SCML1	ENST00000380045	1.27e-10	1.64e-07	2.06675
SDC2	ENST00000518385	4.33e-08	5.57e-05	2.32006
SEC11C	ENST00000299714	6.91e-13	8.9e-10	2.03085
SEC14L1	ENST00000585618	2.42e-08	3.11e-05	2.24717
SEC24B	ENST00000399100	5.45e-07	0.000702591	2.15199
SEC24D	ENST00000280551	2.45e-08	3.16e-05	2.02257
SEC61G	ENST00000460484	4.05e-12	5.21e-09	2.08114
SECTM1	ENST00000269389	7.54e-16	9.71e-13	4.8968
SELENBP1	ENST00000470345	5.32e-07	0.000685708	2.08699
SELL	ENST00000236147	1.26e-19	1.62e-16	2.46285
SEPTIN6	ENST00000467310	3.28e-12	4.23e-09	2.68128
SEPTIN6	ENST00000394610	4.32e-10	5.56e-07	2.24731
SEPTIN9	ENST00000593189	9.52e-12	1.23e-08	2.1437
SERPINA1	ENST00000393087	2.74e-29	3.53e-26	5.02905
SERPINA1	ENST00000556955	7.12e-23	9.18e-20	7.34179
SERPINA1	ENST00000440909	9.12e-23	1.17e-19	6.53277
SERPINA3	ENST00000393078	1.03e-19	1.32e-16	8.02045
SERPINA3	ENST00000393080	2e-14	2.57e-11	5.13387
SERPINA3	ENST00000482740	1.41e-11	1.82e-08	3.24953
SERPINA3	ENST00000467132	1.58e-10	2.03e-07	4.80032
SERPINA3	ENST00000556388	5.95e-08	7.66e-05	2.96924
SERPINA3	ENST00000556968	4.8e-07	0.000618753	2.89796
SERPING1	ENST00000278407	3.41e-18	4.39e-15	2.04163
SERPINH1	ENST00000358171	4.85e-13	6.25e-10	2.00937
SERPINH1	ENST00000524558	5.34e-07	0.000687961	2.03915
SFN	ENST00000339276	2.25e-07	0.000289741	5.28253
SGK1	ENST00000474427	3.76e-16	4.85e-13	2.04458
SH3GLB1	ENST00000535010	1.69e-16	2.17e-13	3.01113
SH3TC1	ENST00000245105	1.64e-14	2.12e-11	2.02273
SH3TC1	ENST00000515682	1.62e-08	2.08e-05	2.01606
SHISA3	ENST00000319234	5.05e-12	6.5e-09	2.01803
SHMT2	ENST00000328923	8.45e-08	0.000108868	2.04657
SHOC2	ENST00000489783	3.1e-07	0.000398713	-2.20721
SHROOM4	ENST00000460112	1.77e-12	2.27e-09	2.35638
SIGLEC1	ENST00000344754	1.65e-08	2.13e-05	4.73305
SIGLEC10	ENST00000353836	4.93e-16	6.35e-13	4.14032
SIGLEC10	ENST00000357375	2.78e-15	3.58e-12	2.26807
SIGLEC10	ENST00000441969	2.64e-07	0.000339591	2.63582
SIGLEC14	ENST00000360844	3.93e-17	5.06e-14	2.22285
SIGLEC9	ENST00000250360	7.2e-25	9.27e-22	3.82756
SIGLEC9	ENST00000440804	3.13e-14	4.03e-11	3.14631
SIRPB1	ENST00000381605	1.12e-10	1.45e-07	2.34708
SIRPB2	ENST00000359801	5.68e-23	7.32e-20	2.33791
SIRPB2	ENST00000609796	4.73e-10	6.1e-07	3.34713
SLA	ENST00000338087	5.08e-27	6.54e-24	2.19733
SLA	ENST00000523224	4.91e-08	6.32e-05	2.43695
SLA	ENST00000517549	1.29e-07	0.000166715	2.00252
SLAMF8	ENST00000289707	3.18e-19	4.09e-16	2.26433
SLC11A1	ENST00000490536	2.48e-20	3.2e-17	4.87516
SLC11A1	ENST00000354352	5.8e-19	7.47e-16	6.69505
SLC11A1	ENST00000233202	4.44e-17	5.71e-14	2.62476
SLC11A1	ENST00000475225	6.79e-17	8.75e-14	2.65118
SLC11A1	ENST00000468221	5.45e-16	7.02e-13	2.0649
SLC11A1	ENST00000469449	6.32e-14	8.15e-11	2.51752
SLC11A1	ENST00000490872	1.05e-13	1.35e-10	2.65014
SLC11A2	ENST00000262052	9.71e-10	1.25e-06	2.10144
SLC16A12	ENST00000371790	1.02e-09	1.32e-06	2.26102
SLC16A3	ENST00000582743	1.48e-16	1.91e-13	3.04952
SLC16A3	ENST00000579572	1.23e-10	1.59e-07	2.19811
SLC16A3	ENST00000578574	3.38e-10	4.35e-07	2.83411
SLC16A4	ENST00000369779	5e-15	6.44e-12	2.13425
SLC17A9	ENST00000488738	1.15e-17	1.49e-14	2.13929
SLC1A3	ENST00000512374	1.89e-14	2.44e-11	2.6072
SLC1A3	ENST00000504121	2.42e-10	3.12e-07	2.05082
SLC1A3	ENST00000513646	5.86e-08	7.54e-05	2.07749
SLC1A5	ENST00000542575	2.33e-22	3e-19	3.0177
SLC25A25	ENST00000373064	1.32e-07	0.000170062	2.11568
SLC25A32	ENST00000523701	1.03e-07	0.000133303	2.01752
SLC2A3	ENST00000476634	8.38e-17	1.08e-13	2.93434
SLC2A3	ENST00000469295	8.16e-14	1.05e-10	2.39784
SLC2A3	ENST00000490763	9.36e-14	1.21e-10	2.3044
SLC2A3	ENST00000541671	2.49e-08	3.2e-05	2.59209
SLC2A5	ENST00000377414	4.89e-28	6.29e-25	3.07639
SLC2A5	ENST00000377424	5.67e-25	7.31e-22	2.27997
SLC33A1	ENST00000359479	2e-11	2.57e-08	2.081
SLC35A5	ENST00000460713	7.78e-11	1e-07	2.25502
SLC39A14	ENST00000359741	1.38e-12	1.78e-09	3.21661
SLC39A14	ENST00000381237	8.11e-09	1.04e-05	2.09442
SLC39A9	ENST00000557046	2.46e-08	3.17e-05	2.31765
SLC43A3	ENST00000395124	1.13e-10	1.46e-07	2.11621
SLC44A3-AS1	ENST00000442418	1.05e-07	0.000134656	2.45759
SLC5A6	ENST00000412471	2.34e-07	0.000301093	2.35544
SLC66A3	ENST00000441908	7.06e-08	9.09e-05	2.61795
SLC7A2	ENST00000494857	1.8e-08	2.31e-05	2.58911
SMAD4	ENST00000586253	6.62e-09	8.53e-06	2.28724
SMC5	ENST00000475540	6.47e-08	8.33e-05	2.24253
SMURF2	ENST00000262435	5.01e-08	6.45e-05	2.10994
SNHG15	ENST00000580528	5.09e-07	0.000655171	2.38757
SNRPA1	ENST00000558036	5.31e-10	6.83e-07	2.04308
SNX20	ENST00000330943	1.54e-24	1.98e-21	2.68998
SNX6	ENST00000362031	3.01e-10	3.87e-07	2.01817
SOCS3	ENST00000330871	4.8e-11	6.18e-08	2.48287
SOCS3-DT	ENST00000587575	4.05e-07	0.000521093	3.26617
SOD2	ENST00000367055	7.72e-15	9.95e-12	4.06049
SOD2	ENST00000452684	2.81e-13	3.62e-10	6.4919
SOD2	ENST00000337404	1.13e-12	1.46e-09	2.80766
SPARC	ENST00000521569	3.26e-11	4.2e-08	2.90358
SPHK1	ENST00000591762	3.09e-12	3.98e-09	2.01603
SPI1	ENST00000378538	1.18e-30	1.52e-27	2.335
SPN	ENST00000563039	3.32e-11	4.27e-08	2.1203
SPP1	ENST00000395080	2.47e-21	3.18e-18	3.40218
SPP1	ENST00000237623	3.72e-19	4.79e-16	2.59448
SPP1	ENST00000504310	1.86e-16	2.4e-13	3.82496
SPP1	ENST00000360804	1.34e-15	1.73e-12	3.11016
SPP1	ENST00000508002	4.26e-12	5.49e-09	4.50668
SPTLC3	ENST00000399002	6.27e-15	8.07e-12	2.08587
SRGN	ENST00000242465	2.56e-22	3.29e-19	2.47119
SRGN	ENST00000462445	2.99e-15	3.85e-12	2.45089
SRPX	ENST00000378533	4.03e-11	5.19e-08	2.41836
SRSF7	ENST00000446327	9.62e-11	1.24e-07	2.0562
SS18	ENST00000269137	2.8e-07	0.000360484	2.25305
SSR1	ENST00000397511	2.27e-13	2.92e-10	2.28232
SSR3	ENST00000476217	3.88e-09	5e-06	2.8843
SSR3	ENST00000467789	1.55e-08	2e-05	2.64642
ST6GAL1	ENST00000448044	1.1e-18	1.42e-15	2.2187
ST6GALNAC2	ENST00000225276	2.99e-12	3.85e-09	2.90086
ST8SIA1	ENST00000261197	1.4e-08	1.81e-05	2.11534
STAB1	ENST00000461325	2.03e-24	2.61e-21	3.26497
STAB1	ENST00000321725	9.04e-24	1.16e-20	2.71268
STAB1	ENST00000481626	4.47e-22	5.76e-19	2.42324
STAB1	ENST00000462681	8.68e-15	1.12e-11	2.43425
STAB1	ENST00000479355	1.35e-12	1.74e-09	2.80192
STAT2	ENST00000314128	6.8e-09	8.76e-06	2.1849
STAT3	ENST00000585517	5.58e-16	7.18e-13	2.17819
STAT3	ENST00000404395	1.42e-12	1.82e-09	2.11358
STAT3	ENST00000588969	9.08e-09	1.17e-05	2.19385
STAT5A	ENST00000345506	6.99e-11	9e-08	2.5443
STAT5A	ENST00000587646	2.25e-10	2.9e-07	2.37712
STC1	ENST00000290271	3.19e-12	4.11e-09	3.83226
STEAP3	ENST00000393106	5.11e-13	6.58e-10	2.25325
STK38L	ENST00000543992	1.62e-08	2.08e-05	2.15785
STOM	ENST00000538954	4.88e-14	6.29e-11	2.4069
STOM	ENST00000347359	8.41e-12	1.08e-08	2.1671
STRADA	ENST00000579340	3.84e-07	0.000494701	2.21487
STT3A	ENST00000534472	3.16e-09	4.07e-06	2.52718
STX11	ENST00000367568	7.96e-18	1.03e-14	2.22187
STX16	ENST00000358029	4.31e-08	5.55e-05	2.17739
STXBP2	ENST00000221283	1.39e-24	1.78e-21	2.33542
SUCNR1	ENST00000362032	5.71e-07	0.000736078	2.26804
SULT1B1	ENST00000310613	1.55e-11	2e-08	2.12896
SUSD3	ENST00000375472	2.22e-17	2.86e-14	2.6858
SUSD6	ENST00000556993	3.25e-07	0.000418193	2.04115
SYNE1	ENST00000490866	1.45e-07	0.000187085	2.26107
SYNPR	ENST00000295894	1.53e-09	1.98e-06	2.02828
SYT1	ENST00000446242	4.46e-08	5.74e-05	-2.98161
TAGAP	ENST00000367066	7.04e-19	9.06e-16	2.0691
TAP1	ENST00000354258	1.56e-17	2.01e-14	2.24411
TBCK	ENST00000361687	9.04e-11	1.16e-07	2.00808
TBXAS1	ENST00000448866	1.19e-30	1.53e-27	3.22422
TBXAS1	ENST00000469630	2.23e-24	2.87e-21	2.76195
TEAD4	ENST00000359864	4.15e-09	5.35e-06	2.06488
TEAD4	ENST00000543035	1.69e-08	2.18e-05	3.00858
TECR	ENST00000600076	2.5e-08	3.22e-05	3.3529
TENT2	ENST00000509227	1.91e-09	2.45e-06	2.1089
TENT4A	ENST00000511764	2.26e-08	2.92e-05	2.03475
TEP1	ENST00000557314	4.23e-11	5.45e-08	2.05375
TFEC	ENST00000393485	9.04e-18	1.16e-14	3.83708
TGFBI	ENST00000442011	4.72e-16	6.07e-13	4.90075
TGFBI	ENST00000508076	4.97e-16	6.4e-13	2.44358
TGFBI	ENST00000506699	1.33e-14	1.72e-11	3.54654
TGIF1	ENST00000551402	3.54e-07	0.000456189	2.39665
TGM2	ENST00000468262	3.95e-10	5.09e-07	2.02506
THBD	ENST00000377103	1.28e-18	1.65e-15	2.32399
THBS1	ENST00000260356	2.4e-11	3.09e-08	2.11416
THEMIS2	ENST00000492877	2.35e-20	3.02e-17	2.06296
TIMP1	ENST00000218388	1.29e-22	1.67e-19	2.92219
TIMP1	ENST00000456754	6e-09	7.73e-06	2.39395
TIPARP	ENST00000295924	5.84e-12	7.52e-09	2.28658
TKTL1	ENST00000369912	1.62e-10	2.08e-07	3.29933
TLCD5	ENST00000314475	2.58e-07	0.000331839	2.58876
TLR2	ENST00000260010	8.84e-30	1.14e-26	2.6722
TLR5	ENST00000540964	2.85e-19	3.68e-16	2.16554
TLR7	ENST00000380659	1.24e-28	1.6e-25	2.76206
TLR8	ENST00000218032	1.12e-17	1.45e-14	5.01653
TMBIM1	ENST00000476429	1.26e-07	0.000161826	2.1626
TMBIM4	ENST00000398033	2.51e-13	3.24e-10	2.12135
TMC8	ENST00000318430	4.57e-19	5.88e-16	2.14907
TMED10	ENST00000557670	5.48e-13	7.06e-10	2.19421
TMEM119	ENST00000547567	8.17e-09	1.05e-05	2.34371
TMEM144	ENST00000513744	3.72e-09	4.8e-06	2.60015
TMEM168	ENST00000447395	8.39e-08	0.000108022	2.13147
TMEM176B	ENST00000447204	9.8e-13	1.26e-09	2.40938
TMEM176B	ENST00000429904	1.04e-07	0.000134006	2.31175
TMEM220	ENST00000455996	1.47e-10	1.89e-07	2.17627
TMEM238L	ENST00000581851	2.67e-08	3.44e-05	2.19798
TMEM255A	ENST00000371369	1.05e-10	1.36e-07	3.22981
TMEM273	ENST00000374148	3.11e-11	4.01e-08	2.10978
TMIGD3	ENST00000472933	4.23e-13	5.45e-10	2.13943
TMPRSS3	ENST00000398397	1.56e-10	2.01e-07	2.68964
TNC	ENST00000350763	3.07e-11	3.96e-08	5.00439
TNF	ENST00000449264	5.82e-12	7.5e-09	4.20795
TNFAIP2	ENST00000559255	1.84e-09	2.38e-06	3.24274
TNFAIP2	ENST00000560869	5.96e-09	7.68e-06	2.83283
TNFAIP2	ENST00000559195	2.88e-07	0.000370939	8.3194
TNFAIP3	ENST00000237289	1.23e-21	1.59e-18	2.59496
TNFAIP8	ENST00000415806	5.81e-20	7.48e-17	2.12161
TNFAIP8	ENST00000274456	8.31e-12	1.07e-08	3.03983
TNFRSF10A-AS1	ENST00000518308	1.18e-07	0.000151419	2.21789
TNFRSF10C	ENST00000356864	1.44e-14	1.86e-11	2.22285
TNFRSF11B	ENST00000297350	1.49e-16	1.92e-13	2.14235
TNFRSF12A	ENST00000326577	3.85e-11	4.95e-08	3.00366
TNFRSF1A	ENST00000440083	1.99e-11	2.56e-08	2.01736
TNFRSF1B	ENST00000376259	2.85e-16	3.68e-13	2.47355
TNFRSF8	ENST00000479933	3.29e-07	0.000423998	2.66667
TNFSF8	ENST00000223795	5.45e-16	7.02e-13	4.05848
TOP2A	ENST00000423485	4.3e-10	5.54e-07	4.83984
TP53BP2	ENST00000498843	4.79e-10	6.17e-07	2.13896
TPM3	ENST00000509409	4.28e-11	5.52e-08	2.10754
TRAF3IP2	ENST00000359831	1.18e-10	1.52e-07	3.37819
TRAF3IP2	ENST00000528599	1.03e-07	0.000133146	2.94951
TRAF3IP3	ENST00000367025	2.14e-15	2.76e-12	4.32099
TRAPPC12	ENST00000482645	5.55e-08	7.14e-05	-4.72413
TREM2	ENST00000373113	1.01e-26	1.31e-23	2.41148
TREM2	ENST00000338469	1.56e-20	2.01e-17	3.09596
TREM2	ENST00000373122	3.12e-08	4.02e-05	2.39955
TREML1	ENST00000373127	7.73e-14	9.96e-11	2.12647
TRIM22	ENST00000379965	1.83e-26	2.36e-23	2.0736
TRIM22	ENST00000460454	3.1e-16	3.99e-13	2.55835
TRIM34	ENST00000429814	3.81e-11	4.9e-08	2.43739
TRIP12	ENST00000389045	1.18e-08	1.52e-05	2.01938
TRPM7	ENST00000561443	3.44e-07	0.000443531	2.02516
TSPAN31	ENST00000552816	2.69e-10	3.47e-07	2.3051
TTLL4	ENST00000461181	2.78e-10	3.58e-07	2.03472
TTYH1	ENST00000489425	4.53e-08	5.84e-05	-2.41979
TUBA1C	ENST00000301072	2.45e-16	3.16e-13	2.35651
TUBB3	ENST00000556536	1.73e-07	0.000222755	2.39282
TUBGCP4	ENST00000563517	6.16e-09	7.93e-06	2.05401
TYMP	ENST00000487162	8.09e-18	1.04e-14	2.13708
TYMP	ENST00000487577	1.96e-17	2.53e-14	2.55512
TYMP	ENST00000252029	4.5e-17	5.8e-14	2.34249
TYMP	ENST00000476284	2.42e-13	3.12e-10	2.07004
TYMP	ENST00000395678	1.21e-08	1.55e-05	2.68957
TYROBP	ENST00000587837	1.33e-34	1.72e-31	3.07178
TYROBP	ENST00000262629	3.42e-32	4.4e-29	2.93597
TYROBP	ENST00000424586	3.13e-24	4.03e-21	2.83413
TYROBP	ENST00000585901	7.55e-18	9.73e-15	2.37648
TYROBP	ENST00000589517	2.73e-15	3.52e-12	3.068
TYROBP	ENST00000588439	1.16e-11	1.49e-08	2.5155
TYROBP	ENST00000585626	5.21e-08	6.71e-05	2.52752
TYW5	ENST00000441832	2.98e-07	0.000384408	2.22284
UBALD1	ENST00000591897	6.07e-07	0.000781192	-2.3913
UBD	ENST00000377050	5.26e-07	0.000677728	10.3184
UBE2D1	ENST00000473824	7.73e-08	9.95e-05	2.06145
UBE2I	ENST00000403747	3.18e-09	4.09e-06	2.4176
UBQLN1	ENST00000257468	2.42e-09	3.12e-06	2.03974
UCP2	ENST00000310473	2.38e-29	3.07e-26	2.30229
UCP2	ENST00000544615	1.64e-12	2.12e-09	2.44465
UMAD1	ENST00000463725	4.72e-08	6.08e-05	2.06228
VAMP8	ENST00000263864	4.9e-24	6.32e-21	2.03748
VAV1	ENST00000599806	1.14e-21	1.46e-18	2.10797
VAV1	ENST00000304076	4.4e-16	5.67e-13	2.71572
VCAM1	ENST00000294728	4.3e-12	5.54e-09	3.3935
VCAM1	ENST00000603679	1.79e-07	0.000230328	2.605
VCL	ENST00000372755	1.07e-13	1.38e-10	2.15003
VENTX	ENST00000325980	5.43e-21	6.99e-18	2.09562
VIM	ENST00000495528	2.91e-07	0.000374576	2.09365
VMP1	ENST00000592790	9.68e-17	1.25e-13	2.01967
VMP1	ENST00000587470	1.25e-13	1.61e-10	2.25613
VNN1	ENST00000367928	9.22e-12	1.19e-08	2.73649
VSIG4	ENST00000374737	1.34e-25	1.72e-22	3.64017
VSIG4	ENST00000455586	4.35e-17	5.61e-14	2.73964
VSIG4	ENST00000427538	2.39e-16	3.08e-13	2.91864
VSIG4	ENST00000412866	1.68e-14	2.16e-11	4.04245
VWA5A	ENST00000392748	1.87e-17	2.41e-14	2.17471
VWA5A	ENST00000392744	1.44e-08	1.85e-05	2.12297
VWA5A	ENST00000449321	4.83e-08	6.22e-05	3.12394
WARS1	ENST00000358655	1.42e-07	0.000183118	2.28791
WAS	ENST00000376701	2.24e-31	2.89e-28	2.09602
WDFY4	ENST00000325239	2.36e-20	3.05e-17	3.71981
WDFY4	ENST00000465910	4.76e-17	6.13e-14	2.06836
WDR45P1	ENST00000502774	2.82e-16	3.64e-13	2.66512
WIPF1	ENST00000409415	2.46e-10	3.17e-07	2.01505
WLS	ENST00000370971	1.24e-08	1.6e-05	2.40881
WWTR1	ENST00000360632	1.28e-12	1.65e-09	2.02377
XRN1	ENST00000498077	6.88e-09	8.86e-06	2.41538
YBX3	ENST00000228251	6.66e-16	8.58e-13	2.25653
YBX3	ENST00000279550	9.35e-14	1.2e-10	2.017
YBX3	ENST00000542002	3.06e-09	3.94e-06	2.15253
YOD1	ENST00000315927	1.29e-07	0.000165846	2.09874
ZBED1	ENST00000381218	5.18e-07	0.000667118	2.1162
ZC3HAV1	ENST00000471652	7.82e-09	1.01e-05	2.17834
ZFAND6	ENST00000561060	2.74e-10	3.53e-07	2.09455
ZFP36	ENST00000594045	1.14e-16	1.46e-13	3.68766
ZNF280D	ENST00000558002	3.08e-09	3.97e-06	2.10778
ZNF507	ENST00000586664	7.96e-09	1.03e-05	2.05128
ZNF555	ENST00000591539	1.21e-07	0.00015589	2.20457
ZNF725P	ENST00000596753	4.02e-07	0.000517195	2.23529
FCGR1BP	ENST00000369384	5.01e-21	6.45e-18	2.58054
FCGR1BP	ENST00000453173	3.21e-18	4.14e-15	3.22664
AC093627.7	ENST00000567533	1.99e-17	2.56e-14	2.2194
AC243960.1	ENST00000601116	3.03e-17	3.9e-14	2.57402
NAPSB	ENST00000527780	2.35e-16	3.03e-13	3.85624
G3V5I3	ENST00000553947	2.41e-14	3.11e-11	5.03012
ECSCR	ENST00000515823	1.37e-13	1.77e-10	2.6787
ENSG00000271959	ENST00000606664	4.37e-12	5.63e-09	2.38801
RP5-998N21.4	ENST00000415338	1.92e-11	2.47e-08	2.01106
ENSG00000290427	ENST00000600751	4.33e-11	5.57e-08	2.52463
CTD-3187F8.14	ENST00000600074	6.18e-11	7.96e-08	2.07514
ENSG00000223675	ENST00000413541	3.74e-10	4.82e-07	2.94322
ENSG00000290683	ENST00000606454	7.05e-10	9.09e-07	2.36735
ENSG00000267056	ENST00000585431	1.51e-09	1.95e-06	2.03953
ENSG00000268734	ENST00000594721	1.45e-08	1.87e-05	3.19201
ENSG00000267074	ENST00000592908	2.04e-08	2.62e-05	2.63805
ENSG00000291231	ENST00000536819	7.39e-08	9.51e-05	2.12938
ENSG00000249852	ENST00000514988	1.41e-07	0.000181297	2.14554
ENSG00000251414	ENST00000512934	5.01e-07	0.000645207	2.00427
ENSG00000228830	ENST00000436039	5.31e-07	0.000683861	2.28913

## Sheet: Supplementary Table S6
Table S6. Genes differentially expressed between cognitively normal individuals and Alzheimer’s disease patients among SNP-methylation associated genes
GeneID	TXID	Chr	p-value	Odds ratio
GAS5	ENST00000421068	chr1	7.13779e-05	0.764
PDIK1L	ENST00000444713	chr1	0.0064454	0.689
HOPX	ENST00000317745	chr4	0.00418329	0.812
REPS1	ENST00000450536	chr6	0.00133023	0.893
OSBPL3	ENST00000313367	chr7	0.0100504	0.885
MCPH1	ENST00000519480	chr8	0.00295815	0.856
DPM2	ENST00000314392	chr9	0.000884895	0.894
BLOC1S2	ENST00000441611	chr10	0.0179347	0.863
TRAF6	ENST00000526995	chr11	0.0110173	0.881
FXYD6	ENST00000529335	chr11	0.0130415	0.834
ATP5MC2	ENST00000394349	chr12	0.00139957	0.83
CBLN3	ENST00000267406	chr14	0.00819022	0.907
PDIA2	ENST00000456379	chr16	0.0186617	0.797
RTEL1	ENST00000425905	chr20	0.00435229	0.703

## Sheet: Supplementary Table S7
Table S7. Replication results in an independent cohort dataset (frontal pole of MSBB)
GeneID	EnsemblID	TXID	p of interaction		SNPs					Methylations
					Chr	Position	Ref	Alt		Probe id	Position
FNBP1P1	ENSG00000257800	ENST00000551203	0.0176658		chr2	74346776	T	C		cg20260610	74347274
PAX8-AS1	ENSG00000189223	ENST00000333145	0.00391662		chr2	113991970	A	G		cg21550016	113992930
PAX8-AS1	ENSG00000189223	ENST00000333145	0.0212747		chr2	113991970	A	G		cg07772999	113993052
PAX8-AS1	ENSG00000189223	ENST00000333145	0.00544418		chr2	113991970	A	G		cg11763394	113992921
PAX8-AS1	ENSG00000189223	ENST00000422956	0.000220946		chr2	113991970	A	G		cg11763394	113992921
PAX8-AS1	ENSG00000189223	ENST00000437551	0.00248256		chr2	113991970	A	G		cg07772999	113993052
PAX8-AS1	ENSG00000189223	ENST00000437551	8.15163e-05		chr2	113991970	A	G		cg11763394	113992921
PAX8-AS1	ENSG00000189223	ENST00000437551	3.55365e-05		chr2	113991970	A	G		cg21550016	113992930
PAX8-AS1	ENSG00000189223	ENST00000437551	0.0051635		chr2	113992201	G	A		cg21550016	113992930
PAX8-AS1	ENSG00000189223	ENST00000437551	0.0123636		chr2	113992201	G	A		cg07772999	113993052
PAX8-AS1	ENSG00000189223	ENST00000437551	0.00807372		chr2	113992201	G	A		cg11763394	113992921
PAX8-AS1	ENSG00000189223	ENST00000333145	0.0174209		chr2	113992374	G	C		cg11763394	113992921
PAX8-AS1	ENSG00000189223	ENST00000333145	0.00986026		chr2	113992374	G	C		cg21550016	113992930
PAX8-AS1	ENSG00000189223	ENST00000437551	8.70539e-08		chr2	113992374	G	C		cg11763394	113992921
PAX8-AS1	ENSG00000189223	ENST00000437551	6.67133e-09		chr2	113992374	G	C		cg21550016	113992930
HLA-K	ENSG00000230795	ENST00000430151	0.0196731		chr6	29893501	A	T		cg23237314	29894197
HLA-DRB1	ENSG00000196126	ENST00000360004	0.0290389		chr6	32559216	A	G		cg04601775	32557478
HLA-DQB1	ENSG00000179344	ENST00000434651	3.79036e-13		chr6	32634306	A	T		cg05724777	32634362
HLA-DQB1	ENSG00000179344	ENST00000434651	6.69217e-10		chr6	32634306	A	T		cg11986643	32634316
HLA-DQB1	ENSG00000179344	ENST00000487676	1.16047e-11		chr6	32634306	A	T		cg05724777	32634362
HLA-DQB1	ENSG00000179344	ENST00000487676	1.12645e-07		chr6	32634306	A	T		cg11986643	32634316
HLA-DQB1	ENSG00000179344	ENST00000487676	1.16047e-11		chr6	32634350	T	C		cg05724777	32634362
HLA-DQB1	ENSG00000179344	ENST00000487676	1.12645e-07		chr6	32634350	T	C		cg11986643	32634316
HLA-DQB1	ENSG00000179344	ENST00000434651	0.0438488		chr6	32634593	G	C		cg13249850	32634508
HLA-DQB1	ENSG00000179344	ENST00000434651	7.81012e-09		chr6	32634614	A	C		cg11986643	32634316
HLA-DQB1	ENSG00000179344	ENST00000487676	8.24356e-05		chr6	32634614	A	C		cg05724777	32634362
HLA-DQB1	ENSG00000179344	ENST00000487676	3.54215e-06		chr6	32634614	A	C		cg11986643	32634316
HLA-DQB1	ENSG00000179344	ENST00000434651	4.1292e-08		chr6	32634685	C	A		cg11986643	32634316
HLA-DQB1	ENSG00000179344	ENST00000434651	4.469e-10		chr6	32634685	C	A		cg05724777	32634362
HLA-DQB1	ENSG00000179344	ENST00000487676	1.27828e-06		chr6	32634685	C	A		cg11986643	32634316
HLA-DQB1	ENSG00000179344	ENST00000487676	2.60192e-09		chr6	32634685	C	A		cg05724777	32634362
HLA-DQB1	ENSG00000179344	ENST00000434651	2.3763e-07		chr6	32634785	A	G		cg11986643	32634316
HLA-DQB1	ENSG00000179344	ENST00000434651	2.18031e-08		chr6	32634785	A	G		cg05724777	32634362
HLA-DQB1	ENSG00000179344	ENST00000487676	1.53192e-05		chr6	32634785	A	G		cg11986643	32634316
HLA-DQB1	ENSG00000179344	ENST00000487676	8.95541e-07		chr6	32634785	A	G		cg05724777	32634362
HLA-DQB1	ENSG00000179344	ENST00000434651	2.18031e-08		chr6	32634786	A	G		cg05724777	32634362
HLA-DQB1	ENSG00000179344	ENST00000434651	2.3763e-07		chr6	32634786	A	G		cg11986643	32634316
HLA-DQB1	ENSG00000179344	ENST00000487676	1.53192e-05		chr6	32634786	A	G		cg11986643	32634316
HLA-DQB1	ENSG00000179344	ENST00000487676	8.95541e-07		chr6	32634786	A	G		cg05724777	32634362
HLA-DQB1	ENSG00000179344	ENST00000434651	1.14728e-10		chr6	32634795	G	A		cg05724777	32634362
HLA-DQB1	ENSG00000179344	ENST00000434651	6.07942e-09		chr6	32634795	G	A		cg11986643	32634316
HLA-DQB1	ENSG00000179344	ENST00000487676	2.10639e-06		chr6	32634795	G	A		cg11986643	32634316
HLA-DQB1	ENSG00000179344	ENST00000487676	4.0567e-08		chr6	32634795	G	A		cg05724777	32634362
HLA-DQB1	ENSG00000179344	ENST00000434651	6.69217e-10		chr6	32634834	C	T		cg11986643	32634316
HLA-DQB1	ENSG00000179344	ENST00000434651	3.79036e-13		chr6	32634834	C	T		cg05724777	32634362
HLA-DQB1	ENSG00000179344	ENST00000487676	1.12645e-07		chr6	32634834	C	T		cg11986643	32634316
HLA-DQB1	ENSG00000179344	ENST00000487676	1.16047e-11		chr6	32634834	C	T		cg05724777	32634362
HLA-DQB1	ENSG00000179344	ENST00000434651	4.1292e-08		chr6	32634838	A	C		cg11986643	32634316
HLA-DQB1	ENSG00000179344	ENST00000434651	4.469e-10		chr6	32634838	A	C		cg05724777	32634362
HLA-DQB1	ENSG00000179344	ENST00000487676	1.27828e-06		chr6	32634838	A	C		cg11986643	32634316
HLA-DQB1	ENSG00000179344	ENST00000487676	2.60192e-09		chr6	32634838	A	C		cg05724777	32634362
HLA-DQB1	ENSG00000179344	ENST00000434651	4.469e-10		chr6	32634870	A	G		cg05724777	32634362
HLA-DQB1	ENSG00000179344	ENST00000434651	4.1292e-08		chr6	32634870	A	G		cg11986643	32634316
HLA-DQB1	ENSG00000179344	ENST00000487676	2.59911e-10		chr6	32634882	C	T		cg05724777	32634362
HLA-DQB1	ENSG00000179344	ENST00000487676	2.57104e-07		chr6	32634882	C	T		cg11986643	32634316
HLA-DQB1	ENSG00000179344	ENST00000487676	0.0330531		chr6	32634890	G	A		cg05724777	32634362
HLA-DQB1	ENSG00000179344	ENST00000487676	3.82966e-05		chr6	32635048	G	A		cg11986643	32634316
HLA-DQB1	ENSG00000179344	ENST00000487676	4.10019e-05		chr6	32635048	G	A		cg05724777	32634362
HLA-DQB1	ENSG00000179344	ENST00000434651	1.00986e-05		chr6	32635067	T	A		cg05724777	32634362
HLA-DQB1	ENSG00000179344	ENST00000434651	6.86087e-06		chr6	32635067	T	A		cg11986643	32634316
HLA-DQB1	ENSG00000179344	ENST00000434651	2.90627e-09		chr6	32635164	T	C		cg05724777	32634362
HLA-DQB1	ENSG00000179344	ENST00000434651	6.72526e-13		chr6	32635164	T	C		cg11986643	32634316
HLA-DQB1	ENSG00000179344	ENST00000487676	1.75131e-08		chr6	32635164	T	C		cg11986643	32634316
HLA-DQB1	ENSG00000179344	ENST00000487676	8.02482e-06		chr6	32635164	T	C		cg05724777	32634362
HLA-DQB1	ENSG00000179344	ENST00000434651	2.00596e-13		chr6	32635345	G	A		cg05724777	32634362
HLA-DQB1	ENSG00000179344	ENST00000434651	1.45836e-06		chr6	32635345	G	A		cg11986643	32634316
HLA-DQB1	ENSG00000179344	ENST00000487676	4.09804e-05		chr6	32635345	G	A		cg11986643	32634316
HLA-DQB1	ENSG00000179344	ENST00000487676	1.79584e-11		chr6	32635345	G	A		cg05724777	32634362
HLA-DQB1	ENSG00000179344	ENST00000434651	1.7953e-13		chr6	32635347	A	C		cg05724777	32634362
HLA-DQB1	ENSG00000179344	ENST00000434651	1.22314e-07		chr6	32635347	A	C		cg11986643	32634316
HLA-DQB1	ENSG00000179344	ENST00000487676	6.06995e-06		chr6	32635347	A	C		cg11986643	32634316
HLA-DQB1	ENSG00000179344	ENST00000487676	1.33402e-11		chr6	32635347	A	C		cg05724777	32634362
HLA-DQB1	ENSG00000179344	ENST00000434651	1.7953e-13		chr6	32635348	T	C		cg05724777	32634362
HLA-DQB1	ENSG00000179344	ENST00000434651	1.22314e-07		chr6	32635348	T	C		cg11986643	32634316
HLA-DQB1	ENSG00000179344	ENST00000487676	6.06995e-06		chr6	32635348	T	C		cg11986643	32634316
HLA-DQB1	ENSG00000179344	ENST00000487676	1.33402e-11		chr6	32635348	T	C		cg05724777	32634362
HLA-DQB1	ENSG00000179344	ENST00000434651	1.7953e-13		chr6	32635361	G	A		cg05724777	32634362
HLA-DQB1	ENSG00000179344	ENST00000434651	1.22314e-07		chr6	32635361	G	A		cg11986643	32634316
HLA-DQB1	ENSG00000179344	ENST00000487676	6.06995e-06		chr6	32635361	G	A		cg11986643	32634316
HLA-DQB1	ENSG00000179344	ENST00000487676	1.33402e-11		chr6	32635361	G	A		cg05724777	32634362
HLA-DQB1	ENSG00000179344	ENST00000487676	0.00102572		chr6	32635375	T	C		cg05724777	32634362
HLA-DQB1	ENSG00000179344	ENST00000434651	6.88981e-15		chr6	32635377	C	A		cg05724777	32634362
HLA-DQB1	ENSG00000179344	ENST00000434651	2.77975e-09		chr6	32635377	C	A		cg11986643	32634316
HLA-DQB1	ENSG00000179344	ENST00000487676	1.2874e-06		chr6	32635377	C	A		cg11986643	32634316
HLA-DQB1	ENSG00000179344	ENST00000487676	3.6112e-12		chr6	32635377	C	A		cg05724777	32634362
HLA-DQB1	ENSG00000179344	ENST00000487676	0.000497567		chr6	32635379	T	A		cg05724777	32634362
HLA-DQB1	ENSG00000179344	ENST00000487676	0.0382198		chr6	32635420	G	A		cg11986643	32634316
HLA-DQB1	ENSG00000179344	ENST00000434651	5.50192e-12		chr6	32635435	C	T		cg05724777	32634362
HLA-DQB1	ENSG00000179344	ENST00000434651	5.24376e-07		chr6	32635435	C	T		cg11986643	32634316
HLA-DQB1	ENSG00000179344	ENST00000487676	2.09793e-05		chr6	32635435	C	T		cg11986643	32634316
HLA-DQB1	ENSG00000179344	ENST00000487676	1.60513e-10		chr6	32635435	C	T		cg05724777	32634362
HLA-DQB1	ENSG00000179344	ENST00000434651	1.42835e-11		chr6	32635450	G	A		cg05724777	32634362
HLA-DQB1	ENSG00000179344	ENST00000434651	7.29223e-07		chr6	32635450	G	A		cg11986643	32634316
HLA-DQB1	ENSG00000179344	ENST00000487676	0.00014249		chr6	32635450	G	A		cg11986643	32634316
HLA-DQB1	ENSG00000179344	ENST00000487676	1.0669e-08		chr6	32635450	G	A		cg05724777	32634362
HLA-DQB1	ENSG00000179344	ENST00000434651	7.83787e-12		chr6	32635467	G	T		cg05724777	32634362
HLA-DQB1	ENSG00000179344	ENST00000434651	1.11447e-05		chr6	32635467	G	T		cg11986643	32634316
HLA-DQB1	ENSG00000179344	ENST00000487676	0.000891838		chr6	32635467	G	T		cg11986643	32634316
HLA-DQB1	ENSG00000179344	ENST00000487676	5.83225e-09		chr6	32635467	G	T		cg05724777	32634362
HLA-DQB1	ENSG00000179344	ENST00000434651	0.0497681		chr6	32635531	A	C		cg13249850	32634508
HLA-DQB1	ENSG00000179344	ENST00000434651	0.0486037		chr6	32635567	T	C		cg13249850	32634508
HLA-DQB1	ENSG00000179344	ENST00000434651	0.0472711		chr6	32635595	T	G		cg13249850	32634508
HLA-DQB1	ENSG00000179344	ENST00000434651	3.26499e-09		chr6	32635662	C	T		cg05724777	32634362
HLA-DQB1	ENSG00000179344	ENST00000434651	2.11046e-07		chr6	32635662	C	T		cg11986643	32634316
HLA-DQB1	ENSG00000179344	ENST00000487676	3.18139e-07		chr6	32635662	C	T		cg05724777	32634362
HLA-DQB1	ENSG00000179344	ENST00000487676	1.62954e-05		chr6	32635662	C	T		cg11986643	32634316
HLA-DQB1	ENSG00000179344	ENST00000434651	3.97382e-07		chr6	32635687	T	C		cg05724777	32634362
HLA-DQB1	ENSG00000179344	ENST00000487676	9.42868e-05		chr6	32635687	T	C		cg11986643	32634316
HLA-DQB1	ENSG00000179344	ENST00000487676	3.38049e-06		chr6	32635687	T	C		cg05724777	32634362
HLA-DQB1	ENSG00000179344	ENST00000434651	4.4056e-07		chr6	32635713	T	C		cg11986643	32634316
HLA-DQB1	ENSG00000179344	ENST00000434651	4.85365e-08		chr6	32635713	T	C		cg05724777	32634362
HLA-DQB1	ENSG00000179344	ENST00000434651	5.12639e-07		chr6	32636073	A	G		cg05724777	32634362
HLA-DQB1	ENSG00000179344	ENST00000434651	4.20284e-10		chr6	32636146	T	C		cg05724777	32634362
HLA-DQB1	ENSG00000179344	ENST00000434651	2.10299e-10		chr6	32636146	T	C		cg11986643	32634316
HLA-DQB1	ENSG00000179344	ENST00000487676	3.04657e-10		chr6	32636146	T	C		cg05724777	32634362
HLA-DQB1	ENSG00000179344	ENST00000487676	3.01304e-09		chr6	32636146	T	C		cg11986643	32634316
HLA-DQB1	ENSG00000179344	ENST00000434651	0.0224335		chr6	32636364	G	A		cg13249850	32634508
REPS1	ENSG00000135597	ENST00000450536	0.0379232		chr6	139309534	G	A		cg24087211	139309874
ZNF532	ENSG00000074657	ENST00000588601	0.0235305		chr18	56529508	A	C		cg12737497	56530420

## Sheet: Supplementary Table S8
Table S8. Significant associations of transcript expression with SNP and methylation interaction, not adjusting for sex and age
GeneID	EnsemblID	TXID	p of interaction		SNPs						Methylations
					rsid	Chr	Position	Ref	Alt		Probe id	Position
PDIK1L	ENSG00000175087	ENST00000444713	6.99842e-06		rs55960411	chr1	26437741	G	C		cg27547812	26437414
GSTM2	ENSG00000213366	ENST00000369831	4.05804e-07		rs530021	chr1	110210780	C	G		cg20676696	110210444
GAS5	ENSG00000234741	ENST00000421068	2.34403e-06		rs55829688	chr1	173837306	T	C		cg13489958	173837191
C2orf42	ENSG00000115998	ENST00000428010	3.54813e-07		rs72902427	chr2	70418039	T	G		cg23280983	70418262
FNBP1P1	ENSG00000257800	ENST00000551203	2.16432e-06		rs6731282	chr2	74346776	T	C		cg20260610	74347274
THNSL2	ENSG00000144115	ENST00000324166	5.77447e-06		rs11293189	chr2	88469687	G	A		cg24977027	88469347
GLI2	ENSG00000074047	ENST00000361492	6.27397e-06		rs112252195	chr2	121553396	C	T		cg23681112	121554926
LIMS2	ENSG00000072163	ENST00000410038	2.72742e-06		rs62161993	chr2	128405642	C	T		cg03462943	128407068
PHOSPHO2	ENSG00000144362	ENST00000359744	6.61575e-06		rs116851363	chr2	170550155	G	C		cg08266945	170550881
PHOSPHO2	ENSG00000144362	ENST00000359744	3.10112e-05		rs116851363	chr2	170550155	G	C		cg11935317	170551099
LINC01107	ENSG00000225493	ENST00000446979	3.41674e-06		rs201999040	chr2	239464301	G	A		cg20382154	239463716
PAX8-AS1	ENSG00000189223	ENST00000333145	2.18379e-07		rs4849181	chr2	113991970	A	G		cg07772999	113993052
PAX8-AS1	ENSG00000189223	ENST00000333145	7.12419e-08		rs4849181	chr2	113991970	A	G		cg11763394	113992921
PAX8-AS1	ENSG00000189223	ENST00000333145	7.56984e-08		rs4849181	chr2	113991970	A	G		cg21550016	113992930
PAX8-AS1	ENSG00000189223	ENST00000422956	2.15369e-06		rs4849181	chr2	113991970	A	G		cg11763394	113992921
PAX8-AS1	ENSG00000189223	ENST00000437551	2.05505e-10		rs4849181	chr2	113991970	A	G		cg07772999	113993052
PAX8-AS1	ENSG00000189223	ENST00000437551	3.78119e-12		rs4849181	chr2	113991970	A	G		cg11763394	113992921
PAX8-AS1	ENSG00000189223	ENST00000437551	1.43037e-07		rs4849181	chr2	113991970	A	G		cg12889195	113992843
PAX8-AS1	ENSG00000189223	ENST00000437551	3.52753e-12		rs4849181	chr2	113991970	A	G		cg21550016	113992930
PAX8-AS1	ENSG00000189223	ENST00000437551	1.97325e-06		rs4849182	chr2	113992201	G	A		cg07772999	113993052
PAX8-AS1	ENSG00000189223	ENST00000437551	1.51734e-06		rs4849182	chr2	113992201	G	A		cg11763394	113992921
PAX8-AS1	ENSG00000189223	ENST00000437551	8.14095e-07		rs4849182	chr2	113992201	G	A		cg21550016	113992930
PAX8-AS1	ENSG00000189223	ENST00000333145	2.28477e-06		rs4849183	chr2	113992374	G	C		cg07772999	113993052
PAX8-AS1	ENSG00000189223	ENST00000333145	6.37334e-07		rs4849183	chr2	113992374	G	C		cg11763394	113992921
PAX8-AS1	ENSG00000189223	ENST00000333145	3.99045e-07		rs4849183	chr2	113992374	G	C		cg21550016	113992930
PAX8-AS1	ENSG00000189223	ENST00000437551	3.7509e-06		rs4849183	chr2	113992374	G	C		cg11763394	113992921
PAX8-AS1	ENSG00000189223	ENST00000437551	9.2496e-07		rs4849183	chr2	113992374	G	C		cg21550016	113992930
IL1RAP	ENSG00000196083	ENST00000072516	7.16185e-08		rs73058141	chr3	190231594	T	G		cg24004745	190231805
HOPX	ENSG00000171476	ENST00000317745	7.2782e-06		rs6857396	chr4	57524124	T	C		cg25948037	57522988
NKD2	ENSG00000145506	ENST00000274150	6.93904e-07		rs3810856	chr5	1007628	T	C		cg02345266	1008964
ZCCHC9	ENSG00000131732	ENST00000438268	6.0923e-06		rs2291942	chr5	80597363	T	C		cg01036296	80597395
HLA-K	ENSG00000230795	ENST00000430151	3.39508e-08		rs1611432	chr6	29893501	A	T		cg20464195	29894248
HLA-K	ENSG00000230795	ENST00000430151	3.25452e-06		rs1611432	chr6	29893501	A	T		cg23237314	29894197
HLA-K	ENSG00000230795	ENST00000430151	1.65866e-08		rs9259823	chr6	29894152	C	A		cg20464195	29894248
HLA-K	ENSG00000230795	ENST00000430151	4.18278e-06		rs9259823	chr6	29894152	C	A		cg23237314	29894197
HLA-A	ENSG00000206503	ENST00000496081	2.76461e-06		rs28749142	chr6	29909279	T	A		cg23489273	29910292
ZNRD1	ENSG00000066379	ENST00000376782	1.71403e-07		rs3757332	chr6	30028477	T	C		cg19919007	30029179
GTF2H4	ENSG00000213780	ENST00000475845	1.35916e-05		rs3218814	chr6	30878579	A	T		cg09761550	30879552
CCHCR1	ENSG00000204536	ENST00000509552	4.89105e-06		rs3094187	chr6	31126944	C	T		cg00160818	31126356
CCHCR1	ENSG00000204536	ENST00000509552	8.22315e-06		rs6905862	chr6	31127602	G	A		cg00160818	31126356
HLA-C	ENSG00000204525	ENST00000470363	5.18975e-07		rs1131014	chr6	31238009	T	C		cg13872627	31238036
HLA-C	ENSG00000204525	ENST00000470363	1.58488e-08		rs17884428	chr6	31238759	C	T		cg17096289	31238788
HLA-C	ENSG00000204525	ENST00000470363	8.65723e-06		rs9264663	chr6	31239205	C	T		cg17096289	31238788
HLA-C	ENSG00000204525	ENST00000470363	1.78618e-06		rs9264666	chr6	31239296	G	C		cg17096289	31238788
HLA-C	ENSG00000204525	ENST00000470363	3.36369e-06		rs17408553	chr6	31239407	G	T		cg13872627	31238036
HLA-C	ENSG00000204525	ENST00000470363	3.08633e-06		rs2308557	chr6	31239417	C	T		cg13872627	31238036
XXbac-BPG248L24.12	ENSG00000271581	ENST00000603274	2.709e-07		rs2507991	chr6	31322513	A	C		cg01517384	31323856
XXbac-BPG248L24.12	ENSG00000271581	ENST00000603274	1.92804e-06		rs2523608	chr6	31322559	G	A		cg01517384	31323856
XXbac-BPG248L24.12	ENSG00000271581	ENST00000603274	2.06675e-06		rs2596496	chr6	31322782	C	G		cg01517384	31323856
XXbac-BPG248L24.12	ENSG00000271581	ENST00000603274	9.2229e-07		rs1140546	chr6	31322888	A	G		cg01517384	31323856
HLA-B	ENSG00000234745	ENST00000474381	5.35272e-06		rs1050517	chr6	31324643	G	C		cg15454374	31325455
HLA-DRB5	ENSG00000198502	ENST00000374975	8.87612e-08		rs16868406	chr6	32498205	G	T		cg10466124	32498285
HLA-DRB5	ENSG00000198502	ENST00000374975	8.62164e-08		rs143669594	chr6	32498206	A	T		cg10466124	32498285
HLA-DRB5	ENSG00000198502	ENST00000374975	7.95999e-08		rs148158278	chr6	32498208	G	T		cg10466124	32498285
HLA-DRB5	ENSG00000198502	ENST00000374975	2.64387e-08		rs71549224	chr6	32498235	A	C		cg10466124	32498285
HLA-DRB5	ENSG00000198502	ENST00000374975	3.28407e-06		rs77691050	chr6	32498383	T	C		cg10466124	32498285
HLA-DRB5	ENSG00000198502	ENST00000374975	9.93809e-07		rs1167568584	chr6	32498397	G	A		cg10466124	32498285
HLA-DRB5	ENSG00000198502	ENST00000374975	2.21512e-06		rs866223725	chr6	32498565	C	T		cg10466124	32498285
HLA-DRB5	ENSG00000198502	ENST00000374975	8.19818e-09		rs879383819	chr6	32498676	C	A		cg10466124	32498285
HLA-DRB5	ENSG00000198502	ENST00000374975	4.37087e-07		rs188413732	chr6	32498914	G	T		cg10466124	32498285
HLA-DRB5	ENSG00000198502	ENST00000374975	1.7508e-07		rs190230688	chr6	32498937	C	T		cg10466124	32498285
HLA-DRB5	ENSG00000198502	ENST00000374975	1.66666e-07		rs186302965	chr6	32498947	G	A		cg10466124	32498285
HLA-DRB5	ENSG00000198502	ENST00000374975	2.01629e-06		rs111359734	chr6	32499033	A	G		cg10466124	32498285
HLA-DRB5	ENSG00000198502	ENST00000374975	7.35431e-06		rs76792006	chr6	32499070	C	T		cg10466124	32498285
HLA-DRB5	ENSG00000198502	ENST00000374975	3.3437e-07		rs1273413764	chr6	32499079	A	G		cg10466124	32498285
HLA-DRB5	ENSG00000198502	ENST00000374975	3.38363e-07		rs1206117391	chr6	32499087	T	C		cg10466124	32498285
HLA-DRB5	ENSG00000198502	ENST00000374975	3.38363e-07		rs1286891611	chr6	32499088	G	A		cg10466124	32498285
HLA-DRB5	ENSG00000198502	ENST00000374975	1.12891e-07		rs1253754119	chr6	32499109	T	C		cg10466124	32498285
HLA-DRB5	ENSG00000198502	ENST00000374975	8.95536e-07		rs1470355829	chr6	32499137	A	T		cg10466124	32498285
HLA-DRB5	ENSG00000198502	ENST00000374975	1.57982e-07		rs78097306	chr6	32499148	C	T		cg10466124	32498285
HLA-DRB5	ENSG00000198502	ENST00000374975	1.51985e-07		rs74791653	chr6	32499185	C	T		cg10466124	32498285
HLA-DRB5	ENSG00000198502	ENST00000374975	6.16563e-07		rs146130478	chr6	32499213	T	C		cg10466124	32498285
HLA-DRB1	ENSG00000196126	ENST00000360004	4.59776e-06		rs9270505	chr6	32559216	A	G		cg04601775	32557478
HLA-DQB1	ENSG00000179344	ENST00000487676	5.51877e-16		rs1049060	chr6	32634306	A	T		cg05724777	32634362
HLA-DQB1	ENSG00000179344	ENST00000487676	4.68124e-15		rs1049060	chr6	32634306	A	T		cg11986643	32634316
HLA-DQB1	ENSG00000179344	ENST00000434651	6.17916e-08		rs1049060	chr6	32634306	A	T		cg05724777	32634362
HLA-DQB1	ENSG00000179344	ENST00000434651	3.62269e-10		rs1049060	chr6	32634306	A	T		cg11986643	32634316
HLA-DQB1	ENSG00000179344	ENST00000487676	5.51877e-16		rs1049057	chr6	32634350	T	C		cg05724777	32634362
HLA-DQB1	ENSG00000179344	ENST00000487676	4.68124e-15		rs1049057	chr6	32634350	T	C		cg11986643	32634316
HLA-DQB1	ENSG00000179344	ENST00000434651	5.56536e-07		rs28746852	chr6	32634593	G	C		cg13249850	32634508
HLA-DQB1	ENSG00000179344	ENST00000487676	6.32937e-15		rs281860809	chr6	32634614	A	C		cg05724777	32634362
HLA-DQB1	ENSG00000179344	ENST00000487676	1.05017e-10		rs281860809	chr6	32634614	A	C		cg11986643	32634316
HLA-DQB1	ENSG00000179344	ENST00000434651	7.82204e-16		rs281860809	chr6	32634614	A	C		cg11986643	32634316
HLA-DQB1	ENSG00000179344	ENST00000487676	2.64793e-15		rs9274541	chr6	32634685	C	A		cg05724777	32634362
HLA-DQB1	ENSG00000179344	ENST00000487676	4.92769e-14		rs9274541	chr6	32634685	C	A		cg11986643	32634316
HLA-DQB1	ENSG00000179344	ENST00000434651	5.79971e-08		rs9274541	chr6	32634685	C	A		cg05724777	32634362
HLA-DQB1	ENSG00000179344	ENST00000434651	3.68856e-10		rs9274541	chr6	32634685	C	A		cg11986643	32634316
HLA-DQB1	ENSG00000179344	ENST00000434651	7.55976e-07		rs28986220	chr6	32634782	A	G		cg13249850	32634508
HLA-DQB1	ENSG00000179344	ENST00000487676	2.76428e-14		rs9274548	chr6	32634785	A	G		cg05724777	32634362
HLA-DQB1	ENSG00000179344	ENST00000487676	1.02851e-13		rs9274548	chr6	32634785	A	G		cg11986643	32634316
HLA-DQB1	ENSG00000179344	ENST00000434651	2.6286e-07		rs9274548	chr6	32634785	A	G		cg05724777	32634362
HLA-DQB1	ENSG00000179344	ENST00000434651	5.9612e-10		rs9274548	chr6	32634785	A	G		cg11986643	32634316
HLA-DQB1	ENSG00000179344	ENST00000487676	2.76428e-14		rs9274549	chr6	32634786	A	G		cg05724777	32634362
HLA-DQB1	ENSG00000179344	ENST00000487676	1.02851e-13		rs9274549	chr6	32634786	A	G		cg11986643	32634316
HLA-DQB1	ENSG00000179344	ENST00000434651	2.6286e-07		rs9274549	chr6	32634786	A	G		cg05724777	32634362
HLA-DQB1	ENSG00000179344	ENST00000434651	5.9612e-10		rs9274549	chr6	32634786	A	G		cg11986643	32634316
HLA-DQB1	ENSG00000179344	ENST00000487676	1.42308e-14		rs9274550	chr6	32634795	G	A		cg05724777	32634362
HLA-DQB1	ENSG00000179344	ENST00000487676	2.3665e-14		rs9274550	chr6	32634795	G	A		cg11986643	32634316
HLA-DQB1	ENSG00000179344	ENST00000434651	4.45748e-07		rs9274550	chr6	32634795	G	A		cg05724777	32634362
HLA-DQB1	ENSG00000179344	ENST00000434651	1.15587e-09		rs9274550	chr6	32634795	G	A		cg11986643	32634316
HLA-DQB1	ENSG00000179344	ENST00000487676	2.96654e-15		rs9274551	chr6	32634834	C	T		cg05724777	32634362
HLA-DQB1	ENSG00000179344	ENST00000487676	1.1844e-14		rs9274551	chr6	32634834	C	T		cg11986643	32634316
HLA-DQB1	ENSG00000179344	ENST00000434651	1.79614e-07		rs9274551	chr6	32634834	C	T		cg05724777	32634362
HLA-DQB1	ENSG00000179344	ENST00000434651	7.92741e-10		rs9274551	chr6	32634834	C	T		cg11986643	32634316
HLA-DQB1	ENSG00000179344	ENST00000487676	5.67652e-15		rs9274552	chr6	32634838	A	C		cg05724777	32634362
HLA-DQB1	ENSG00000179344	ENST00000487676	4.91036e-14		rs9274552	chr6	32634838	A	C		cg11986643	32634316
HLA-DQB1	ENSG00000179344	ENST00000434651	1.00021e-07		rs9274552	chr6	32634838	A	C		cg05724777	32634362
HLA-DQB1	ENSG00000179344	ENST00000434651	3.72272e-10		rs9274552	chr6	32634838	A	C		cg11986643	32634316
HLA-DQB1	ENSG00000179344	ENST00000434651	1.69109e-07		rs9274554	chr6	32634870	A	G		cg05724777	32634362
HLA-DQB1	ENSG00000179344	ENST00000434651	5.46631e-10		rs9274554	chr6	32634870	A	G		cg11986643	32634316
HLA-DQB1	ENSG00000179344	ENST00000487676	1.01767e-14		rs9274555	chr6	32634882	C	T		cg05724777	32634362
HLA-DQB1	ENSG00000179344	ENST00000487676	2.64689e-14		rs9274555	chr6	32634882	C	T		cg11986643	32634316
HLA-DQB1	ENSG00000179344	ENST00000487676	8.62289e-06		rs9274558	chr6	32634890	G	A		cg05724777	32634362
HLA-DQB1	ENSG00000179344	ENST00000434651	7.55976e-07		rs28746857	chr6	32634967	T	A		cg13249850	32634508
HLA-DQB1	ENSG00000179344	ENST00000434651	7.55976e-07		rs28746858	chr6	32634991	C	A		cg13249850	32634508
HLA-DQB1	ENSG00000179344	ENST00000487676	1.34889e-14		rs9274564	chr6	32635048	G	A		cg05724777	32634362
HLA-DQB1	ENSG00000179344	ENST00000487676	5.59452e-14		rs9274564	chr6	32635048	G	A		cg11986643	32634316
HLA-DQB1	ENSG00000179344	ENST00000434651	2.50422e-07		rs9274565	chr6	32635067	T	A		cg05724777	32634362
HLA-DQB1	ENSG00000179344	ENST00000434651	1.65063e-09		rs9274565	chr6	32635067	T	A		cg11986643	32634316
HLA-DQB1	ENSG00000179344	ENST00000487676	7.90462e-15		rs4492227	chr6	32635164	T	C		cg05724777	32634362
HLA-DQB1	ENSG00000179344	ENST00000487676	3.28265e-11		rs4492227	chr6	32635164	T	C		cg11986643	32634316
HLA-DQB1	ENSG00000179344	ENST00000434651	7.18226e-18		rs4492227	chr6	32635164	T	C		cg05724777	32634362
HLA-DQB1	ENSG00000179344	ENST00000434651	4.39787e-16		rs4492227	chr6	32635164	T	C		cg11986643	32634316
HLA-DQB1	ENSG00000179344	ENST00000434651	1.343e-06		rs28746868	chr6	32635338	A	G		cg13249850	32634508
HLA-DQB1	ENSG00000179344	ENST00000487676	3.86565e-15		rs9274580	chr6	32635345	G	A		cg05724777	32634362
HLA-DQB1	ENSG00000179344	ENST00000487676	8.09768e-15		rs9274580	chr6	32635345	G	A		cg11986643	32634316
HLA-DQB1	ENSG00000179344	ENST00000434651	1.22148e-07		rs9274580	chr6	32635345	G	A		cg05724777	32634362
HLA-DQB1	ENSG00000179344	ENST00000434651	3.12943e-10		rs9274580	chr6	32635345	G	A		cg11986643	32634316
HLA-DQB1	ENSG00000179344	ENST00000487676	3.86565e-15		rs9274581	chr6	32635347	A	C		cg05724777	32634362
HLA-DQB1	ENSG00000179344	ENST00000487676	8.09768e-15		rs9274581	chr6	32635347	A	C		cg11986643	32634316
HLA-DQB1	ENSG00000179344	ENST00000434651	1.22148e-07		rs9274581	chr6	32635347	A	C		cg05724777	32634362
HLA-DQB1	ENSG00000179344	ENST00000434651	3.12943e-10		rs9274581	chr6	32635347	A	C		cg11986643	32634316
HLA-DQB1	ENSG00000179344	ENST00000487676	3.86565e-15		rs9274582	chr6	32635348	T	C		cg05724777	32634362
HLA-DQB1	ENSG00000179344	ENST00000487676	8.09768e-15		rs9274582	chr6	32635348	T	C		cg11986643	32634316
HLA-DQB1	ENSG00000179344	ENST00000434651	1.22148e-07		rs9274582	chr6	32635348	T	C		cg05724777	32634362
HLA-DQB1	ENSG00000179344	ENST00000434651	3.12943e-10		rs9274582	chr6	32635348	T	C		cg11986643	32634316
HLA-DQB1	ENSG00000179344	ENST00000487676	2.10086e-14		rs9274583	chr6	32635361	G	A		cg05724777	32634362
HLA-DQB1	ENSG00000179344	ENST00000487676	2.84516e-14		rs9274583	chr6	32635361	G	A		cg11986643	32634316
HLA-DQB1	ENSG00000179344	ENST00000434651	1.24396e-07		rs9274583	chr6	32635361	G	A		cg05724777	32634362
HLA-DQB1	ENSG00000179344	ENST00000434651	5.0893e-10		rs9274583	chr6	32635361	G	A		cg11986643	32634316
HLA-DQB1	ENSG00000179344	ENST00000487676	1.04418e-06		rs9274586	chr6	32635375	T	C		cg05724777	32634362
HLA-DQB1	ENSG00000179344	ENST00000487676	2.3572e-15		rs9274587	chr6	32635377	C	A		cg05724777	32634362
HLA-DQB1	ENSG00000179344	ENST00000487676	9.66355e-15		rs9274587	chr6	32635377	C	A		cg11986643	32634316
HLA-DQB1	ENSG00000179344	ENST00000434651	5.76136e-08		rs9274587	chr6	32635377	C	A		cg05724777	32634362
HLA-DQB1	ENSG00000179344	ENST00000434651	3.67124e-10		rs9274587	chr6	32635377	C	A		cg11986643	32634316
HLA-DQB1	ENSG00000179344	ENST00000487676	1.22363e-06		rs9274588	chr6	32635379	T	A		cg05724777	32634362
HLA-DQB1	ENSG00000179344	ENST00000434651	7.55976e-07		rs28746869	chr6	32635405	G	A		cg13249850	32634508
HLA-DQB1	ENSG00000179344	ENST00000487676	1.82268e-07		rs3864307	chr6	32635420	G	A		cg11986643	32634316
HLA-DQB1	ENSG00000179344	ENST00000487676	5.57446e-17		rs9274594	chr6	32635435	C	T		cg05724777	32634362
HLA-DQB1	ENSG00000179344	ENST00000487676	1.66963e-15		rs9274594	chr6	32635435	C	T		cg11986643	32634316
HLA-DQB1	ENSG00000179344	ENST00000434651	9.52323e-11		rs9274594	chr6	32635435	C	T		cg05724777	32634362
HLA-DQB1	ENSG00000179344	ENST00000434651	8.48799e-13		rs9274594	chr6	32635435	C	T		cg11986643	32634316
HLA-DQB1	ENSG00000179344	ENST00000487676	1.5747e-16		rs9274595	chr6	32635450	G	A		cg05724777	32634362
HLA-DQB1	ENSG00000179344	ENST00000487676	2.87389e-15		rs9274595	chr6	32635450	G	A		cg11986643	32634316
HLA-DQB1	ENSG00000179344	ENST00000434651	1.92165e-10		rs9274595	chr6	32635450	G	A		cg05724777	32634362
HLA-DQB1	ENSG00000179344	ENST00000434651	1.43165e-12		rs9274595	chr6	32635450	G	A		cg11986643	32634316
HLA-DQB1	ENSG00000179344	ENST00000487676	1.92731e-16		rs9274596	chr6	32635467	G	T		cg05724777	32634362
HLA-DQB1	ENSG00000179344	ENST00000487676	4.88279e-15		rs9274596	chr6	32635467	G	T		cg11986643	32634316
HLA-DQB1	ENSG00000179344	ENST00000434651	4.22441e-10		rs9274596	chr6	32635467	G	T		cg05724777	32634362
HLA-DQB1	ENSG00000179344	ENST00000434651	1.62468e-12		rs9274596	chr6	32635467	G	T		cg11986643	32634316
HLA-DQB1	ENSG00000179344	ENST00000434651	5.37948e-07		rs28746871	chr6	32635531	A	C		cg13249850	32634508
HLA-DQB1	ENSG00000179344	ENST00000434651	4.90286e-07		rs28746872	chr6	32635535	C	T		cg13249850	32634508
HLA-DQB1	ENSG00000179344	ENST00000434651	1.30655e-06		rs28746874	chr6	32635555	C	T		cg13249850	32634508
HLA-DQB1	ENSG00000179344	ENST00000434651	8.70145e-07		rs28746875	chr6	32635567	T	C		cg13249850	32634508
HLA-DQB1	ENSG00000179344	ENST00000434651	4.77919e-07		rs1378601593	chr6	32635595	T	G		cg13249850	32634508
HLA-DQB1	ENSG00000179344	ENST00000434651	6.90544e-07		rs28746877	chr6	32635607	C	T		cg13249850	32634508
HLA-DQB1	ENSG00000179344	ENST00000487676	2.46323e-13		rs9274605	chr6	32635662	C	T		cg05724777	32634362
HLA-DQB1	ENSG00000179344	ENST00000487676	1.68541e-10		rs9274605	chr6	32635662	C	T		cg11986643	32634316
HLA-DQB1	ENSG00000179344	ENST00000434651	6.28101e-08		rs9274605	chr6	32635662	C	T		cg05724777	32634362
HLA-DQB1	ENSG00000179344	ENST00000434651	8.57217e-09		rs9274605	chr6	32635662	C	T		cg11986643	32634316
HLA-DQB1	ENSG00000179344	ENST00000487676	9.88413e-12		rs9274606	chr6	32635687	T	C		cg05724777	32634362
HLA-DQB1	ENSG00000179344	ENST00000487676	1.14908e-05		rs9274606	chr6	32635687	T	C		cg11986643	32634316
HLA-DQB1	ENSG00000179344	ENST00000434651	1.93592e-07		rs9274606	chr6	32635687	T	C		cg05724777	32634362
HLA-DQB1	ENSG00000179344	ENST00000434651	4.83627e-09		rs9274607	chr6	32635713	T	C		cg05724777	32634362
HLA-DQB1	ENSG00000179344	ENST00000434651	4.93921e-11		rs9274607	chr6	32635713	T	C		cg11986643	32634316
HLA-DQB1	ENSG00000179344	ENST00000434651	2.21493e-18		rs3828802	chr6	32636073	A	G		cg05724777	32634362
HLA-DQB1	ENSG00000179344	ENST00000487676	2.51282e-10		rs9274639	chr6	32636146	T	C		cg05724777	32634362
HLA-DQB1	ENSG00000179344	ENST00000487676	1.65108e-10		rs9274639	chr6	32636146	T	C		cg11986643	32634316
HLA-DQB1	ENSG00000179344	ENST00000434651	1.53183e-06		rs9274639	chr6	32636146	T	C		cg05724777	32634362
HLA-DQB1	ENSG00000179344	ENST00000434651	1.36233e-08		rs9274639	chr6	32636146	T	C		cg11986643	32634316
HLA-DQB1	ENSG00000179344	ENST00000434651	4.90139e-06		rs9274657	chr6	32636364	G	A		cg13249850	32634508
HLA-DMA	ENSG00000204257	ENST00000477541	6.81131e-06		rs150359	chr6	32922068	A	T		cg03520342	32920784
HLA-DPA1	ENSG00000231389	ENST00000419277	1.33298e-07		rs1126511	chr6	33048466	G	T		cg13581859	33048706
REPS1	ENSG00000135597	ENST00000450536	4.03112e-07		rs3813333	chr6	139309534	G	A		cg24087211	139309874
OSBPL3	ENSG00000070882	ENST00000313367	1.93072e-06		rs2074334	chr7	25020772	A	G		cg26622211	25021720
H2AFV	ENSG00000105968	ENST00000381124	9.01471e-07		rs7793259	chr7	44888359	C	T		cg18846423	44887838
BAZ1B	ENSG00000009954	ENST00000404251	2.21049e-06		rs112760221	chr7	72936602	G	C		cg25710357	72936650
MCPH1	ENSG00000147316	ENST00000519480	1.26426e-06		rs1550688	chr8	6262572	T	C		cg15684290	6263623
PSCA	ENSG00000167653	ENST00000513264	7.46003e-06		rs139153574	chr8	143760588	C	A		cg20281815	143761508
DPM2	ENSG00000136908	ENST00000314392	5.8479e-06		rs557938044	chr9	130701217	T	G		cg14395885	130700923
RP11-216L13.19	ENSG00000273066	ENST00000415992	7.73377e-06		rs62581400	chr9	139691992	G	A		cg14310606	139693852
BLOC1S2	ENSG00000196072	ENST00000441611	8.24051e-08		rs33965491	chr10	102046380	T	G		cg04774227	102046502
PNPLA2	ENSG00000177666	ENST00000525250	1.31095e-05		rs113018970	chr11	820863	A	G		cg24427660	818892
TRAF6	ENSG00000175104	ENST00000526995	2.29027e-06		rs5030411	chr11	36533753	G	A		cg03503634	36531973
FXYD6	ENSG00000137726	ENST00000529335	7.06907e-06		rs143049161	chr11	117747629	C	T		cg22869366	117747822
TFCP2	ENSG00000135457	ENST00000549867	5.8303e-07		rs11169737	chr12	51568795	G	A		cg19016289	51566731
TARBP2	ENSG00000139546	ENST00000551157	4.45452e-06		rs784567	chr12	53894465	G	A		cg01833398	53894760
ATP5G2	ENSG00000135390	ENST00000394349	9.10047e-06		rs3809156	chr12	54070919	T	C		cg19842134	54070591
P2RX7	ENSG00000089041	ENST00000377162	1.70751e-06		rs670541	chr12	121569634	T	C		cg10852165	121570616
C12orf65	ENSG00000130921	ENST00000538888	8.13907e-06		rs28362669	chr12	123717354	C	A		cg25010444	123717480
CBLN3	ENSG00000139899	ENST00000267406	2.60306e-06		rs2273629	chr14	24898751	G	A		cg10759590	24898874
CBLN3	ENSG00000139899	ENST00000267406	8.09671e-07		rs2273629	chr14	24898751	G	A		cg19584674	24898818
LPCAT4	ENSG00000176454	ENST00000566581	8.77533e-06		rs4984214	chr15	34660657	C	T		cg16108253	34659687
CEP152	ENSG00000103995	ENST00000325747	3.56646e-07		rs2304546	chr15	49103244	T	C		cg21041764	49103369
MORF4L1	ENSG00000185787	ENST00000558522	2.85264e-06		rs79409323	chr15	79164636	T	C		cg08692282	79165379
PDIA2	ENSG00000185615	ENST00000456379	5.47061e-06		rs366509	chr16	331463	G	A		cg10826763	332963
CES1	ENSG00000198848	ENST00000360526	7.89001e-06		rs34428341	chr16	55868081	C	T		cg23196985	55866997
NLRC5	ENSG00000140853	ENST00000539881	1.00762e-06		rs12149572	chr16	57023108	C	T		cg16411857	57023191
DND1P1	ENSG00000264070	ENST00000580842	1.71644e-06		rs184679980	chr17	43663305	G	A		cg17117718	43663208
TGIF1	ENSG00000177426	ENST00000330513	3.94121e-06		rs1250844105	chr18	3450994	T	C		cg02954262	3451750
ZNF532	ENSG00000074657	ENST00000588601	1.85033e-06		rs72957200	chr18	56529508	A	C		cg12737497	56530420
UPK1A	ENSG00000105668	ENST00000222275	1.76453e-06		rs2267582	chr19	36156221	G	A		cg08562149	36157719
lnc-LRFN1-1:3	ENSG00000268262	ENST00000601911	3.12435e-06		rs251914	chr19	39811302	T	C		cg20618989	39811332
SHANK1	ENSG00000161681	ENST00000391814	5.07887e-07		rs10414114	chr19	51224297	C	T		cg05222958	51224527
SPACA6P	ENSG00000182310	ENST00000572565	2.07071e-06		rs2122893	chr19	52205432	T	C		cg21951729	52206258
MACROD2	ENSG00000172264	ENST00000492055	6.0512e-06		rs11697554	chr20	13974766	A	T		cg26059153	13976190
RTEL1	ENSG00000258366	ENST00000425905	3.778e-07		rs6062490	chr20	62318856	G	C		cg17534029	62318426
ANKRD20A11P	ENSG00000215559	ENST00000451663	9.57326e-08		rs56270809	chr21	15352253	A	C		cg02197629	15352848
ANKRD20A11P	ENSG00000215559	ENST00000344693	6.27764e-07		rs7282829	chr21	15352877	T	C		cg02197629	15352848
ANKRD20A11P	ENSG00000215559	ENST00000451663	1.38862e-11		rs71330952	chr21	15353352	C	A		cg02197629	15352848
ANKRD20A11P	ENSG00000215559	ENST00000451663	5.75973e-06		rs71330952	chr21	15353352	C	A		cg16616362	15354232
ANKRD20A11P	ENSG00000215559	ENST00000344693	5.84689e-07		rs76096501	chr21	15354670	A	G		cg02197629	15352848
DDX17	ENSG00000100201	ENST00000403230	2.68148e-06		rs35918780	chr22	38902523	T	C		cg12891197	38902464
a Mean of transcript expression of AD with reference allele b Mean of transcript expression of AD with at least one of alternative allele

## Sheet: Supplementary Table S9
Table S9. Significant associations of transcript expression with SNP and methylation interaction, adjusting for Braak, CERAD, and ApoE4 status
GeneID	EnsemblID	TXID	p of interaction		SNPs						Methylations
					rsid	Chr	Position	Ref	Alt		Probe id	Position
PDIK1L	ENSG00000175087	ENST00000444713	7.09347e-06		rs55960411	chr1	26437741	G	C		cg27547812	26437414
GSTM2	ENSG00000213366	ENST00000369831	5.85969e-07		rs530021	chr1	110210780	C	G		cg20676696	110210444
GAS5	ENSG00000234741	ENST00000421068	1.62545e-06		rs55829688	chr1	173837306	T	C		cg13489958	173837191
C2orf42	ENSG00000115998	ENST00000428010	1.62499e-06		rs72902427	chr2	70418039	T	G		cg23280983	70418262
FNBP1P1	ENSG00000257800	ENST00000551203	2.60203e-06		rs6731282	chr2	74346776	T	C		cg20260610	74347274
THNSL2	ENSG00000144115	ENST00000324166	5.24528e-06		rs11293189	chr2	88469687	G	A		cg24977027	88469347
GLI2	ENSG00000074047	ENST00000361492	1.04055e-05		rs112252195	chr2	121553396	C	T		cg23681112	121554926
LIMS2	ENSG00000072163	ENST00000410038	3.48333e-06		rs62161993	chr2	128405642	C	T		cg03462943	128407068
PHOSPHO2	ENSG00000144362	ENST00000359744	3.96291e-06		rs116851363	chr2	170550155	G	C		cg08266945	170550881
PHOSPHO2	ENSG00000144362	ENST00000359744	7.94285e-06		rs116851363	chr2	170550155	G	C		cg11935317	170551099
LINC01107	ENSG00000225493	ENST00000446979	5.55412e-06		rs201999040	chr2	239464301	G	A		cg20382154	239463716
PAX8-AS1	ENSG00000189223	ENST00000333145	1.39987e-06		rs4849181	chr2	113991970	A	G		cg07772999	113993052
PAX8-AS1	ENSG00000189223	ENST00000333145	5.69187e-07		rs4849181	chr2	113991970	A	G		cg11763394	113992921
PAX8-AS1	ENSG00000189223	ENST00000333145	5.61466e-07		rs4849181	chr2	113991970	A	G		cg21550016	113992930
PAX8-AS1	ENSG00000189223	ENST00000422956	9.72329e-06		rs4849181	chr2	113991970	A	G		cg11763394	113992921
PAX8-AS1	ENSG00000189223	ENST00000437551	9.23055e-10		rs4849181	chr2	113991970	A	G		cg07772999	113993052
PAX8-AS1	ENSG00000189223	ENST00000437551	2.90125e-11		rs4849181	chr2	113991970	A	G		cg11763394	113992921
PAX8-AS1	ENSG00000189223	ENST00000437551	5.32219e-07		rs4849181	chr2	113991970	A	G		cg12889195	113992843
PAX8-AS1	ENSG00000189223	ENST00000437551	2.03438e-11		rs4849181	chr2	113991970	A	G		cg21550016	113992930
PAX8-AS1	ENSG00000189223	ENST00000437551	4.73729e-06		rs4849182	chr2	113992201	G	A		cg07772999	113993052
PAX8-AS1	ENSG00000189223	ENST00000437551	5.18496e-06		rs4849182	chr2	113992201	G	A		cg11763394	113992921
PAX8-AS1	ENSG00000189223	ENST00000437551	2.40355e-06		rs4849182	chr2	113992201	G	A		cg21550016	113992930
PAX8-AS1	ENSG00000189223	ENST00000333145	1.18864e-05		rs4849183	chr2	113992374	G	C		cg07772999	113993052
PAX8-AS1	ENSG00000189223	ENST00000333145	3.59599e-06		rs4849183	chr2	113992374	G	C		cg11763394	113992921
PAX8-AS1	ENSG00000189223	ENST00000333145	2.70694e-06		rs4849183	chr2	113992374	G	C		cg21550016	113992930
PAX8-AS1	ENSG00000189223	ENST00000437551	8.40679e-06		rs4849183	chr2	113992374	G	C		cg11763394	113992921
PAX8-AS1	ENSG00000189223	ENST00000437551	2.16015e-06		rs4849183	chr2	113992374	G	C		cg21550016	113992930
IL1RAP	ENSG00000196083	ENST00000072516	7.31697e-08		rs73058141	chr3	190231594	T	G		cg24004745	190231805
HOPX	ENSG00000171476	ENST00000317745	7.40646e-06		rs6857396	chr4	57524124	T	C		cg25948037	57522988
NKD2	ENSG00000145506	ENST00000274150	2.83416e-07		rs3810856	chr5	1007628	T	C		cg02345266	1008964
ZCCHC9	ENSG00000131732	ENST00000438268	9.89936e-06		rs2291942	chr5	80597363	T	C		cg01036296	80597395
HLA-K	ENSG00000230795	ENST00000430151	6.66973e-08		rs1611432	chr6	29893501	A	T		cg20464195	29894248
HLA-K	ENSG00000230795	ENST00000430151	9.04353e-06		rs1611432	chr6	29893501	A	T		cg23237314	29894197
HLA-K	ENSG00000230795	ENST00000430151	1.28898e-08		rs9259823	chr6	29894152	C	A		cg20464195	29894248
HLA-K	ENSG00000230795	ENST00000430151	8.47726e-06		rs9259823	chr6	29894152	C	A		cg23237314	29894197
HLA-A	ENSG00000206503	ENST00000496081	2.7678e-06		rs28749142	chr6	29909279	T	A		cg23489273	29910292
ZNRD1	ENSG00000066379	ENST00000376782	2.5922e-07		rs3757332	chr6	30028477	T	C		cg19919007	30029179
GTF2H4	ENSG00000213780	ENST00000475845	6.62122e-06		rs3218814	chr6	30878579	A	T		cg09761550	30879552
CCHCR1	ENSG00000204536	ENST00000509552	1.8618e-06		rs3094187	chr6	31126944	C	T		cg00160818	31126356
CCHCR1	ENSG00000204536	ENST00000509552	2.33542e-06		rs6905862	chr6	31127602	G	A		cg00160818	31126356
HLA-C	ENSG00000204525	ENST00000470363	6.38425e-07		rs1131014	chr6	31238009	T	C		cg13872627	31238036
HLA-C	ENSG00000204525	ENST00000470363	1.37371e-08		rs17884428	chr6	31238759	C	T		cg17096289	31238788
HLA-C	ENSG00000204525	ENST00000470363	7.64692e-06		rs9264663	chr6	31239205	C	T		cg17096289	31238788
HLA-C	ENSG00000204525	ENST00000470363	1.57573e-06		rs9264666	chr6	31239296	G	C		cg17096289	31238788
HLA-C	ENSG00000204525	ENST00000470363	3.53353e-06		rs17408553	chr6	31239407	G	T		cg13872627	31238036
HLA-C	ENSG00000204525	ENST00000470363	3.35637e-06		rs2308557	chr6	31239417	C	T		cg13872627	31238036
XXbac-BPG248L24.12	ENSG00000271581	ENST00000603274	6.73724e-07		rs2507991	chr6	31322513	A	C		cg01517384	31323856
XXbac-BPG248L24.12	ENSG00000271581	ENST00000603274	4.77038e-06		rs2523608	chr6	31322559	G	A		cg01517384	31323856
XXbac-BPG248L24.12	ENSG00000271581	ENST00000603274	4.92148e-06		rs2596496	chr6	31322782	C	G		cg01517384	31323856
XXbac-BPG248L24.12	ENSG00000271581	ENST00000603274	1.87274e-06		rs1140546	chr6	31322888	A	G		cg01517384	31323856
HLA-B	ENSG00000234745	ENST00000474381	7.67793e-06		rs1050517	chr6	31324643	G	C		cg15454374	31325455
HLA-DRB5	ENSG00000198502	ENST00000374975	4.97725e-07		rs16868406	chr6	32498205	G	T		cg10466124	32498285
HLA-DRB5	ENSG00000198502	ENST00000374975	4.83463e-07		rs143669594	chr6	32498206	A	T		cg10466124	32498285
HLA-DRB5	ENSG00000198502	ENST00000374975	4.96131e-07		rs148158278	chr6	32498208	G	T		cg10466124	32498285
HLA-DRB5	ENSG00000198502	ENST00000374975	8.72855e-08		rs71549224	chr6	32498235	A	C		cg10466124	32498285
HLA-DRB5	ENSG00000198502	ENST00000374975	9.14972e-06		rs77691050	chr6	32498383	T	C		cg10466124	32498285
HLA-DRB5	ENSG00000198502	ENST00000374975	2.35605e-06		rs1167568584	chr6	32498397	G	A		cg10466124	32498285
HLA-DRB5	ENSG00000198502	ENST00000374975	7.79109e-06		rs866223725	chr6	32498565	C	T		cg10466124	32498285
HLA-DRB5	ENSG00000198502	ENST00000374975	1.9118e-07		rs879383819	chr6	32498676	C	A		cg10466124	32498285
HLA-DRB5	ENSG00000198502	ENST00000374975	9.61077e-07		rs188413732	chr6	32498914	G	T		cg10466124	32498285
HLA-DRB5	ENSG00000198502	ENST00000374975	3.39531e-07		rs190230688	chr6	32498937	C	T		cg10466124	32498285
HLA-DRB5	ENSG00000198502	ENST00000374975	3.39192e-07		rs186302965	chr6	32498947	G	A		cg10466124	32498285
HLA-DRB5	ENSG00000198502	ENST00000374975	2.73359e-06		rs111359734	chr6	32499033	A	G		cg10466124	32498285
HLA-DRB5	ENSG00000198502	ENST00000374975	1.16945e-05		rs76792006	chr6	32499070	C	T		cg10466124	32498285
HLA-DRB5	ENSG00000198502	ENST00000374975	1.5074e-06		rs1273413764	chr6	32499079	A	G		cg10466124	32498285
HLA-DRB5	ENSG00000198502	ENST00000374975	1.9034e-06		rs1206117391	chr6	32499087	T	C		cg10466124	32498285
HLA-DRB5	ENSG00000198502	ENST00000374975	1.9034e-06		rs1286891611	chr6	32499088	G	A		cg10466124	32498285
HLA-DRB5	ENSG00000198502	ENST00000374975	1.66702e-06		rs1253754119	chr6	32499109	T	C		cg10466124	32498285
HLA-DRB5	ENSG00000198502	ENST00000374975	5.37369e-06		rs1470355829	chr6	32499137	A	T		cg10466124	32498285
HLA-DRB5	ENSG00000198502	ENST00000374975	3.7061e-07		rs78097306	chr6	32499148	C	T		cg10466124	32498285
HLA-DRB5	ENSG00000198502	ENST00000374975	3.99473e-07		rs74791653	chr6	32499185	C	T		cg10466124	32498285
HLA-DRB5	ENSG00000198502	ENST00000374975	1.34147e-06		rs146130478	chr6	32499213	T	C		cg10466124	32498285
HLA-DRB1	ENSG00000196126	ENST00000360004	3.55708e-06		rs9270505	chr6	32559216	A	G		cg04601775	32557478
HLA-DQB1	ENSG00000179344	ENST00000487676	2.8411e-15		rs1049060	chr6	32634306	A	T		cg05724777	32634362
HLA-DQB1	ENSG00000179344	ENST00000487676	2.65502e-14		rs1049060	chr6	32634306	A	T		cg11986643	32634316
HLA-DQB1	ENSG00000179344	ENST00000434651	1.47451e-07		rs1049060	chr6	32634306	A	T		cg05724777	32634362
HLA-DQB1	ENSG00000179344	ENST00000434651	7.87768e-10		rs1049060	chr6	32634306	A	T		cg11986643	32634316
HLA-DQB1	ENSG00000179344	ENST00000487676	2.8411e-15		rs1049057	chr6	32634350	T	C		cg05724777	32634362
HLA-DQB1	ENSG00000179344	ENST00000487676	2.65502e-14		rs1049057	chr6	32634350	T	C		cg11986643	32634316
HLA-DQB1	ENSG00000179344	ENST00000434651	5.57977e-07		rs28746852	chr6	32634593	G	C		cg13249850	32634508
HLA-DQB1	ENSG00000179344	ENST00000487676	1.50471e-14		rs281860809	chr6	32634614	A	C		cg05724777	32634362
HLA-DQB1	ENSG00000179344	ENST00000487676	1.17221e-10		rs281860809	chr6	32634614	A	C		cg11986643	32634316
HLA-DQB1	ENSG00000179344	ENST00000434651	1.54487e-15		rs281860809	chr6	32634614	A	C		cg11986643	32634316
HLA-DQB1	ENSG00000179344	ENST00000487676	1.02651e-14		rs9274541	chr6	32634685	C	A		cg05724777	32634362
HLA-DQB1	ENSG00000179344	ENST00000487676	1.85773e-13		rs9274541	chr6	32634685	C	A		cg11986643	32634316
HLA-DQB1	ENSG00000179344	ENST00000434651	9.56969e-08		rs9274541	chr6	32634685	C	A		cg05724777	32634362
HLA-DQB1	ENSG00000179344	ENST00000434651	5.42098e-10		rs9274541	chr6	32634685	C	A		cg11986643	32634316
HLA-DQB1	ENSG00000179344	ENST00000434651	7.63576e-07		rs28986220	chr6	32634782	A	G		cg13249850	32634508
HLA-DQB1	ENSG00000179344	ENST00000487676	1.19175e-13		rs9274548	chr6	32634785	A	G		cg05724777	32634362
HLA-DQB1	ENSG00000179344	ENST00000487676	3.94656e-13		rs9274548	chr6	32634785	A	G		cg11986643	32634316
HLA-DQB1	ENSG00000179344	ENST00000434651	4.78912e-07		rs9274548	chr6	32634785	A	G		cg05724777	32634362
HLA-DQB1	ENSG00000179344	ENST00000434651	9.59758e-10		rs9274548	chr6	32634785	A	G		cg11986643	32634316
HLA-DQB1	ENSG00000179344	ENST00000487676	1.19175e-13		rs9274549	chr6	32634786	A	G		cg05724777	32634362
HLA-DQB1	ENSG00000179344	ENST00000487676	3.94656e-13		rs9274549	chr6	32634786	A	G		cg11986643	32634316
HLA-DQB1	ENSG00000179344	ENST00000434651	4.78912e-07		rs9274549	chr6	32634786	A	G		cg05724777	32634362
HLA-DQB1	ENSG00000179344	ENST00000434651	9.59758e-10		rs9274549	chr6	32634786	A	G		cg11986643	32634316
HLA-DQB1	ENSG00000179344	ENST00000487676	7.78755e-14		rs9274550	chr6	32634795	G	A		cg05724777	32634362
HLA-DQB1	ENSG00000179344	ENST00000487676	1.31633e-13		rs9274550	chr6	32634795	G	A		cg11986643	32634316
HLA-DQB1	ENSG00000179344	ENST00000434651	1.14539e-06		rs9274550	chr6	32634795	G	A		cg05724777	32634362
HLA-DQB1	ENSG00000179344	ENST00000434651	2.91453e-09		rs9274550	chr6	32634795	G	A		cg11986643	32634316
HLA-DQB1	ENSG00000179344	ENST00000487676	1.45856e-14		rs9274551	chr6	32634834	C	T		cg05724777	32634362
HLA-DQB1	ENSG00000179344	ENST00000487676	6.30324e-14		rs9274551	chr6	32634834	C	T		cg11986643	32634316
HLA-DQB1	ENSG00000179344	ENST00000434651	4.24321e-07		rs9274551	chr6	32634834	C	T		cg05724777	32634362
HLA-DQB1	ENSG00000179344	ENST00000434651	1.70563e-09		rs9274551	chr6	32634834	C	T		cg11986643	32634316
HLA-DQB1	ENSG00000179344	ENST00000487676	2.12096e-14		rs9274552	chr6	32634838	A	C		cg05724777	32634362
HLA-DQB1	ENSG00000179344	ENST00000487676	1.81559e-13		rs9274552	chr6	32634838	A	C		cg11986643	32634316
HLA-DQB1	ENSG00000179344	ENST00000434651	1.60866e-07		rs9274552	chr6	32634838	A	C		cg05724777	32634362
HLA-DQB1	ENSG00000179344	ENST00000434651	5.06027e-10		rs9274552	chr6	32634838	A	C		cg11986643	32634316
HLA-DQB1	ENSG00000179344	ENST00000434651	2.89464e-07		rs9274554	chr6	32634870	A	G		cg05724777	32634362
HLA-DQB1	ENSG00000179344	ENST00000434651	8.35851e-10		rs9274554	chr6	32634870	A	G		cg11986643	32634316
HLA-DQB1	ENSG00000179344	ENST00000487676	4.70956e-14		rs9274555	chr6	32634882	C	T		cg05724777	32634362
HLA-DQB1	ENSG00000179344	ENST00000487676	1.3738e-13		rs9274555	chr6	32634882	C	T		cg11986643	32634316
HLA-DQB1	ENSG00000179344	ENST00000487676	7.61489e-06		rs9274558	chr6	32634890	G	A		cg05724777	32634362
HLA-DQB1	ENSG00000179344	ENST00000434651	7.63576e-07		rs28746857	chr6	32634967	T	A		cg13249850	32634508
HLA-DQB1	ENSG00000179344	ENST00000434651	7.63576e-07		rs28746858	chr6	32634991	C	A		cg13249850	32634508
HLA-DQB1	ENSG00000179344	ENST00000487676	5.26036e-14		rs9274564	chr6	32635048	G	A		cg05724777	32634362
HLA-DQB1	ENSG00000179344	ENST00000487676	2.66974e-13		rs9274564	chr6	32635048	G	A		cg11986643	32634316
HLA-DQB1	ENSG00000179344	ENST00000434651	4.42902e-07		rs9274565	chr6	32635067	T	A		cg05724777	32634362
HLA-DQB1	ENSG00000179344	ENST00000434651	2.4713e-09		rs9274565	chr6	32635067	T	A		cg11986643	32634316
HLA-DQB1	ENSG00000179344	ENST00000487676	8.82433e-15		rs4492227	chr6	32635164	T	C		cg05724777	32634362
HLA-DQB1	ENSG00000179344	ENST00000487676	2.139e-11		rs4492227	chr6	32635164	T	C		cg11986643	32634316
HLA-DQB1	ENSG00000179344	ENST00000434651	1.68491e-17		rs4492227	chr6	32635164	T	C		cg05724777	32634362
HLA-DQB1	ENSG00000179344	ENST00000434651	5.37681e-16		rs4492227	chr6	32635164	T	C		cg11986643	32634316
HLA-DQB1	ENSG00000179344	ENST00000434651	1.36695e-06		rs28746868	chr6	32635338	A	G		cg13249850	32634508
HLA-DQB1	ENSG00000179344	ENST00000487676	2.1797e-14		rs9274580	chr6	32635345	G	A		cg05724777	32634362
HLA-DQB1	ENSG00000179344	ENST00000487676	2.71704e-14		rs9274580	chr6	32635345	G	A		cg11986643	32634316
HLA-DQB1	ENSG00000179344	ENST00000434651	3.18493e-07		rs9274580	chr6	32635345	G	A		cg05724777	32634362
HLA-DQB1	ENSG00000179344	ENST00000434651	4.74797e-10		rs9274580	chr6	32635345	G	A		cg11986643	32634316
HLA-DQB1	ENSG00000179344	ENST00000487676	2.1797e-14		rs9274581	chr6	32635347	A	C		cg05724777	32634362
HLA-DQB1	ENSG00000179344	ENST00000487676	2.71704e-14		rs9274581	chr6	32635347	A	C		cg11986643	32634316
HLA-DQB1	ENSG00000179344	ENST00000434651	3.18493e-07		rs9274581	chr6	32635347	A	C		cg05724777	32634362
HLA-DQB1	ENSG00000179344	ENST00000434651	4.74797e-10		rs9274581	chr6	32635347	A	C		cg11986643	32634316
HLA-DQB1	ENSG00000179344	ENST00000487676	2.1797e-14		rs9274582	chr6	32635348	T	C		cg05724777	32634362
HLA-DQB1	ENSG00000179344	ENST00000487676	2.71704e-14		rs9274582	chr6	32635348	T	C		cg11986643	32634316
HLA-DQB1	ENSG00000179344	ENST00000434651	3.18493e-07		rs9274582	chr6	32635348	T	C		cg05724777	32634362
HLA-DQB1	ENSG00000179344	ENST00000434651	4.74797e-10		rs9274582	chr6	32635348	T	C		cg11986643	32634316
HLA-DQB1	ENSG00000179344	ENST00000487676	7.83001e-14		rs9274583	chr6	32635361	G	A		cg05724777	32634362
HLA-DQB1	ENSG00000179344	ENST00000487676	7.79853e-14		rs9274583	chr6	32635361	G	A		cg11986643	32634316
HLA-DQB1	ENSG00000179344	ENST00000434651	2.87978e-07		rs9274583	chr6	32635361	G	A		cg05724777	32634362
HLA-DQB1	ENSG00000179344	ENST00000434651	8.11176e-10		rs9274583	chr6	32635361	G	A		cg11986643	32634316
HLA-DQB1	ENSG00000179344	ENST00000487676	1.14674e-06		rs9274586	chr6	32635375	T	C		cg05724777	32634362
HLA-DQB1	ENSG00000179344	ENST00000487676	7.49072e-15		rs9274587	chr6	32635377	C	A		cg05724777	32634362
HLA-DQB1	ENSG00000179344	ENST00000487676	2.08854e-14		rs9274587	chr6	32635377	C	A		cg11986643	32634316
HLA-DQB1	ENSG00000179344	ENST00000434651	1.15083e-07		rs9274587	chr6	32635377	C	A		cg05724777	32634362
HLA-DQB1	ENSG00000179344	ENST00000434651	4.47679e-10		rs9274587	chr6	32635377	C	A		cg11986643	32634316
HLA-DQB1	ENSG00000179344	ENST00000487676	1.2839e-06		rs9274588	chr6	32635379	T	A		cg05724777	32634362
HLA-DQB1	ENSG00000179344	ENST00000434651	7.63576e-07		rs28746869	chr6	32635405	G	A		cg13249850	32634508
HLA-DQB1	ENSG00000179344	ENST00000487676	1.87194e-07		rs3864307	chr6	32635420	G	A		cg11986643	32634316
HLA-DQB1	ENSG00000179344	ENST00000487676	2.77109e-16		rs9274594	chr6	32635435	C	T		cg05724777	32634362
HLA-DQB1	ENSG00000179344	ENST00000487676	6.30362e-15		rs9274594	chr6	32635435	C	T		cg11986643	32634316
HLA-DQB1	ENSG00000179344	ENST00000434651	4.78849e-10		rs9274594	chr6	32635435	C	T		cg05724777	32634362
HLA-DQB1	ENSG00000179344	ENST00000434651	2.80653e-12		rs9274594	chr6	32635435	C	T		cg11986643	32634316
HLA-DQB1	ENSG00000179344	ENST00000487676	9.08004e-16		rs9274595	chr6	32635450	G	A		cg05724777	32634362
HLA-DQB1	ENSG00000179344	ENST00000487676	1.51391e-14		rs9274595	chr6	32635450	G	A		cg11986643	32634316
HLA-DQB1	ENSG00000179344	ENST00000434651	1.06716e-09		rs9274595	chr6	32635450	G	A		cg05724777	32634362
HLA-DQB1	ENSG00000179344	ENST00000434651	6.21646e-12		rs9274595	chr6	32635450	G	A		cg11986643	32634316
HLA-DQB1	ENSG00000179344	ENST00000487676	1.57417e-15		rs9274596	chr6	32635467	G	T		cg05724777	32634362
HLA-DQB1	ENSG00000179344	ENST00000487676	4.5015e-14		rs9274596	chr6	32635467	G	T		cg11986643	32634316
HLA-DQB1	ENSG00000179344	ENST00000434651	2.26099e-09		rs9274596	chr6	32635467	G	T		cg05724777	32634362
HLA-DQB1	ENSG00000179344	ENST00000434651	7.69093e-12		rs9274596	chr6	32635467	G	T		cg11986643	32634316
HLA-DQB1	ENSG00000179344	ENST00000434651	7.37225e-07		rs28746871	chr6	32635531	A	C		cg13249850	32634508
HLA-DQB1	ENSG00000179344	ENST00000434651	6.77085e-07		rs28746872	chr6	32635535	C	T		cg13249850	32634508
HLA-DQB1	ENSG00000179344	ENST00000434651	1.75209e-06		rs28746874	chr6	32635555	C	T		cg13249850	32634508
HLA-DQB1	ENSG00000179344	ENST00000434651	1.11058e-06		rs28746875	chr6	32635567	T	C		cg13249850	32634508
HLA-DQB1	ENSG00000179344	ENST00000434651	6.0753e-07		rs1378601593	chr6	32635595	T	G		cg13249850	32634508
HLA-DQB1	ENSG00000179344	ENST00000434651	8.50264e-07		rs28746877	chr6	32635607	C	T		cg13249850	32634508
HLA-DQB1	ENSG00000179344	ENST00000487676	2.83468e-13		rs9274605	chr6	32635662	C	T		cg05724777	32634362
HLA-DQB1	ENSG00000179344	ENST00000487676	2.08196e-10		rs9274605	chr6	32635662	C	T		cg11986643	32634316
HLA-DQB1	ENSG00000179344	ENST00000434651	8.83278e-08		rs9274605	chr6	32635662	C	T		cg05724777	32634362
HLA-DQB1	ENSG00000179344	ENST00000434651	1.46402e-08		rs9274605	chr6	32635662	C	T		cg11986643	32634316
HLA-DQB1	ENSG00000179344	ENST00000487676	1.63501e-11		rs9274606	chr6	32635687	T	C		cg05724777	32634362
HLA-DQB1	ENSG00000179344	ENST00000487676	1.15666e-05		rs9274606	chr6	32635687	T	C		cg11986643	32634316
HLA-DQB1	ENSG00000179344	ENST00000434651	3.62146e-07		rs9274606	chr6	32635687	T	C		cg05724777	32634362
HLA-DQB1	ENSG00000179344	ENST00000434651	6.99552e-09		rs9274607	chr6	32635713	T	C		cg05724777	32634362
HLA-DQB1	ENSG00000179344	ENST00000434651	6.4971e-11		rs9274607	chr6	32635713	T	C		cg11986643	32634316
HLA-DQB1	ENSG00000179344	ENST00000434651	7.67014e-18		rs3828802	chr6	32636073	A	G		cg05724777	32634362
HLA-DQB1	ENSG00000179344	ENST00000487676	1.02287e-09		rs9274639	chr6	32636146	T	C		cg05724777	32634362
HLA-DQB1	ENSG00000179344	ENST00000487676	1.29943e-09		rs9274639	chr6	32636146	T	C		cg11986643	32634316
HLA-DQB1	ENSG00000179344	ENST00000434651	2.13989e-06		rs9274639	chr6	32636146	T	C		cg05724777	32634362
HLA-DQB1	ENSG00000179344	ENST00000434651	1.84758e-08		rs9274639	chr6	32636146	T	C		cg11986643	32634316
HLA-DQB1	ENSG00000179344	ENST00000434651	4.27985e-06		rs9274657	chr6	32636364	G	A		cg13249850	32634508
HLA-DMA	ENSG00000204257	ENST00000477541	9.45895e-06		rs150359	chr6	32922068	A	T		cg03520342	32920784
HLA-DPA1	ENSG00000231389	ENST00000419277	1.69863e-07		rs1126511	chr6	33048466	G	T		cg13581859	33048706
REPS1	ENSG00000135597	ENST00000450536	1.33003e-06		rs3813333	chr6	139309534	G	A		cg24087211	139309874
OSBPL3	ENSG00000070882	ENST00000313367	2.53608e-06		rs2074334	chr7	25020772	A	G		cg26622211	25021720
H2AFV	ENSG00000105968	ENST00000381124	3.05033e-07		rs7793259	chr7	44888359	C	T		cg18846423	44887838
BAZ1B	ENSG00000009954	ENST00000404251	4.54872e-06		rs112760221	chr7	72936602	G	C		cg25710357	72936650
MCPH1	ENSG00000147316	ENST00000519480	2.50456e-06		rs1550688	chr8	6262572	T	C		cg15684290	6263623
PSCA	ENSG00000167653	ENST00000513264	1.06939e-05		rs139153574	chr8	143760588	C	A		cg20281815	143761508
DPM2	ENSG00000136908	ENST00000314392	2.85474e-06		rs557938044	chr9	130701217	T	G		cg14395885	130700923
RP11-216L13.19	ENSG00000273066	ENST00000415992	1.75747e-06		rs62581400	chr9	139691992	G	A		cg14310606	139693852
BLOC1S2	ENSG00000196072	ENST00000441611	5.94357e-08		rs33965491	chr10	102046380	T	G		cg04774227	102046502
PNPLA2	ENSG00000177666	ENST00000525250	3.70813e-06		rs113018970	chr11	820863	A	G		cg24427660	818892
TRAF6	ENSG00000175104	ENST00000526995	2.12957e-06		rs5030411	chr11	36533753	G	A		cg03503634	36531973
FXYD6	ENSG00000137726	ENST00000529335	2.24174e-06		rs143049161	chr11	117747629	C	T		cg22869366	117747822
TFCP2	ENSG00000135457	ENST00000549867	1.05062e-06		rs11169737	chr12	51568795	G	A		cg19016289	51566731
TARBP2	ENSG00000139546	ENST00000551157	8.17558e-06		rs784567	chr12	53894465	G	A		cg01833398	53894760
ATP5G2	ENSG00000135390	ENST00000394349	2.69137e-06		rs3809156	chr12	54070919	T	C		cg19842134	54070591
P2RX7	ENSG00000089041	ENST00000377162	5.04306e-06		rs670541	chr12	121569634	T	C		cg10852165	121570616
C12orf65	ENSG00000130921	ENST00000538888	4.39007e-06		rs28362669	chr12	123717354	C	A		cg25010444	123717480
CBLN3	ENSG00000139899	ENST00000267406	2.7932e-06		rs2273629	chr14	24898751	G	A		cg10759590	24898874
CBLN3	ENSG00000139899	ENST00000267406	1.07694e-06		rs2273629	chr14	24898751	G	A		cg19584674	24898818
LPCAT4	ENSG00000176454	ENST00000566581	1.7833e-05		rs4984214	chr15	34660657	C	T		cg16108253	34659687
CEP152	ENSG00000103995	ENST00000325747	1.61088e-06		rs2304546	chr15	49103244	T	C		cg21041764	49103369
MORF4L1	ENSG00000185787	ENST00000558522	1.6721e-06		rs79409323	chr15	79164636	T	C		cg08692282	79165379
PDIA2	ENSG00000185615	ENST00000456379	7.9251e-06		rs366509	chr16	331463	G	A		cg10826763	332963
CES1	ENSG00000198848	ENST00000360526	5.95911e-06		rs34428341	chr16	55868081	C	T		cg23196985	55866997
NLRC5	ENSG00000140853	ENST00000539881	1.36183e-06		rs12149572	chr16	57023108	C	T		cg16411857	57023191
DND1P1	ENSG00000264070	ENST00000580842	3.13266e-06		rs184679980	chr17	43663305	G	A		cg17117718	43663208
TGIF1	ENSG00000177426	ENST00000330513	8.50502e-06		rs1250844105	chr18	3450994	T	C		cg02954262	3451750
ZNF532	ENSG00000074657	ENST00000588601	1.04852e-06		rs72957200	chr18	56529508	A	C		cg12737497	56530420
UPK1A	ENSG00000105668	ENST00000222275	3.98155e-06		rs2267582	chr19	36156221	G	A		cg08562149	36157719
lnc-LRFN1-1:3	ENSG00000268262	ENST00000601911	8.56765e-06		rs251914	chr19	39811302	T	C		cg20618989	39811332
SHANK1	ENSG00000161681	ENST00000391814	1.40667e-06		rs10414114	chr19	51224297	C	T		cg05222958	51224527
SPACA6P	ENSG00000182310	ENST00000572565	2.66383e-06		rs2122893	chr19	52205432	T	C		cg21951729	52206258
MACROD2	ENSG00000172264	ENST00000492055	8.47846e-06		rs11697554	chr20	13974766	A	T		cg26059153	13976190
RTEL1	ENSG00000258366	ENST00000425905	4.84223e-07		rs6062490	chr20	62318856	G	C		cg17534029	62318426
ANKRD20A11P	ENSG00000215559	ENST00000451663	8.24136e-08		rs56270809	chr21	15352253	A	C		cg02197629	15352848
ANKRD20A11P	ENSG00000215559	ENST00000344693	5.64211e-07		rs7282829	chr21	15352877	T	C		cg02197629	15352848
ANKRD20A11P	ENSG00000215559	ENST00000451663	8.34637e-12		rs71330952	chr21	15353352	C	A		cg02197629	15352848
ANKRD20A11P	ENSG00000215559	ENST00000451663	8.30298e-06		rs71330952	chr21	15353352	C	A		cg16616362	15354232
ANKRD20A11P	ENSG00000215559	ENST00000344693	5.0371e-07		rs76096501	chr21	15354670	A	G		cg02197629	15352848
DDX17	ENSG00000100201	ENST00000403230	1.43805e-06		rs35918780	chr22	38902523	T	C		cg12891197	38902464
a Mean of transcript expression of AD with reference allele b Mean of transcript expression of AD with at least one of alternative allele
